# Supplementary material for: Combined flow cytometry and high-throughput image analysis for the study of essential genes in Caenorhabditis elegans
Source: BMC Biol. 2018 Mar 29;16:36. doi: 10.1186/s12915-018-0496-5 (PMC5875015; doi:10.1186/s12915-018-0496-5)
Supplement: Supplementary file 4 — Breakdown of the image analysis protocol for green images. (XLSX 33 kb) [file 12915_2018_496_MOESM4_ESM.xlsx]

## Sheet: Sheet1
Protocol	GreenHead_ID
Target Sets
	Well_FITC
	Acceptance Criteria	None set
	Channel FITC-FITC
	Preprocessing	Run Preprocess Macro	Channel 2 to 6 Information Equilization, then 6 to 6 Histogram Equilization, Smooth
	Segmentation	Intensity Segmentation	Min threshold 0, max threshold 1982 (of transformed image in channel 6)
	Postprocessing	Sieve (Binary)	Keep targets with an area > than 9999994 um2
		Fill Holes
		Erosion (Binary)	Kernel size 51		Binary Mask copied to channel 7
		Run Postprocess Macro	Channel 7 to Channel 8 Invert
	Measures	No measures
	Brightfield seg worms
	Acceptance Criteria	[Area]>10000&&[Dens - Levels]>180&&[Form Factor]<0.5&&[Dens - Levels]<2800&&[End Nodes]<5&&[SD - Levels]>100
	Channel TL-Brightfield-DAPI
	Preprocessing	Run Preprocess Macro	Channel 1 to 16, Detail Extractor (Gain=1, Kernel=99) then 16 to 16 Smooth (9x9 kernels), Maximise Contrast, Inversion
	Segmentation	Vesicle Segmentation	min Granule Size 15um, max Granule size 35um, number of scales 3, sensitivity 93, sensitivity range 1.70
			(of transformed image in channel 16)
	Postprocessing	Sieve (Binary)	keep targets with an area > than 12300 um2
		Erosion (Binary)	kernel size 5
		Sieve (Binary)	keep targets with an area > than 2999.998 um2
		Dilation (Binary)	Kernel size 7
		Erosion (Binary)	Kernel size 9
		Sieve (Binary)	Keep targets with an area > than 4999.99 um2
		Dilation (Binary)	Kernel size 6		Binary Mask copied to channel 10
	Measures	No measures
	Worms-Well Edge
	Acceptance Criteria	[Area]>10000&&[Fiber Length]<1500&&[Branch Nodes]<2&&[Form Factor]>0.08&&[Form Factor]<0.4
	Channel FITC-FITC
	Preprocessing	Run Preprocess Macro	Subtraction Channel 10 - Channel 8 to Channel 11
	Segmentation	Intensity Segmentation	Min threshold 1, Max threshold 4095 (of binary Image in channel 11)
	Postprocessing	Sieve (Binary)	Keep targets with an area < than 99999.96 um2
		Sieve (Binary)	Keep targets with an area > than 13409.48 um2		Binary Mask copied to channel 13
	Measures	No measures
	Green Head
	Acceptance Criteria	[Area]<6200&&[SD - Levels]>200
	Channel FITC-FITC
	Preprocessing	None applied
	Segmentation	Vesicle Segmentation	Min Granule Size 1um, max Granule size 30um, number of scales 2, sensitivity 56
	Postprocessing	Dilation (Binary)	Kernel size 3
		Sieve (Binary)	Keep targets with an area > than 449.99 um2
		Erosion (Binary)	Kernel size 3		Binary Mask copied to channel 14
	Measures	No measures
	Final Worm Mask
	Acceptance Criteria	none applied
	Channel FITC-FITC
	Preprocessing	Run Preprocess Macro	Channel 13*1
	Segmentation	Intensity Segmentation	Min threshold 1, Max threshold 4095 (of binary image in channel 13)
	Postprocessing	None applied
	Measures	No measures
	Dilated Worm
	Acceptance Criteria	none applied
	Channel FITC-FITC
	Preprocessing	Run Preprocess Macro	Channel 13*1
	Segmentation	Intensity Segmentation	Min threshold 1, Max threshold 4095 (of binary image in channel 13)
	Postprocessing	Clump Breaking	Using second segmentation Final Worm Mask, include secondary targets Radius 6		Binary Mask copied to channel 9
		Run Postprocess Macro	Channel 9 minus 8 to channel 8
	Measures	No measures
	Worm-Green Head
	Acceptance Criteria	None set
	Channel FITC-FITC
	Preprocessing	Run Preprocess Macro	Subraction channel 13 - channel 14 to channel 15
	Segmentation	Intensity Segmentation	Min threshold 1, Max threshold 4095 (of binary image in channel 15)
	Postprocessing	None applied
	Measures	No measures
	Target set Dilated Worm_Final WormMask	One to One
		Primary target set	Dilated Worm
Target Linking		Secondary target set	Final Worm Mask
		Output target set	Dilated Worm_Final WormMask
		Overlap criteria	Secondary target is 100% witin primary target
	Target set Dilated Worm_Worm-GreenHead	One to One
		Primary target set	Dilated Worm
		Secondary target set	Worm-Green Head
		Output target set	Dilated Worm_Worm-green Head
		Overlap criteria	Any intersection
	Target set Worm_ Bkgd_GreenHead	Composed One to One Link
		Primary target set	Dilated Worm_Final Worm Mask
		Secondary target set	Dilated Worm_Worm-Green Head
		Output target set	Worm_Bkgd_GreenHead
		Overlap criteria	Any intersection
	Target set Worm_ Bkgd_GreenHead
	Measure	From Image	Statistical Function	Equation
Measures	ID Green Head	FITC-FITC (Ch2)		100 - (([Area<\Worm_Bkgd_GreenHead\Worm-Green Head>] / [Area<\Worm_Bkgd_GreenHead\Final worms mask>]) * 100)
	Int Worm	FITC-FITC (Ch2)		[Dens - Levels<\Worm_Bkgd_GreenHead\Final worms mask>]
	Int Bkgd	FITC-FITC (Ch2)		([DxA<\Worm_Bkgd_GreenHead\Dilated worms>] - [DxA<\Worm_Bkgd_GreenHead\Final worms mask>]) / ([Area<\Worm_Bkgd_GreenHead\Dilated worms>] - [Area<\Worm_Bkgd_GreenHead\Final worms mask>])
	Int Worm - Int Bkgd	FITC-FITC (Ch2)		[Int worm] - [Int Bkgd]
	Length Worm	FITC-FITC (Ch2)		[Fiber Length<\Worm_Bkgd_GreenHead\Final worms mask>]
	Count All Worms	FITC-FITC (Ch2)	Count	[Count<\Worm_Bkgd_GreenHead\Final worms mask>]
	Count Worms with Green Head	FITC-FITC (Ch2)	Sum	[ID Green Head]>2
	Measure Definitions
	Dens - Levels	Mean gray level value of the pixels contained within the target outline. Gray levels is an intensity scale, where black = 0 and white = 4095 (12-bit image).
	DxA	Density (in current density unit) multiplied by area of the target (in current spatial unit).
	Standard Deviation	A standard deviation (SD) of pixel densities, which measures the pixel density variation within the target, may also be reported. SD values are available for any density unit.
	Area	Area of a target.
	Length	Maximum distance across a target. Boundaries may be crossed.
	Form Factor	Estimate of circularity, expressed as a value between 0 and 1 (1 equals a perfect circle). Perimeter^2/4*TT*Area
	Max Chord-straight	This is the maximum straight-line distance across a target, without crossing a boundary.
	Max Chord-curved	Maximum center line through target.
	Pos X	Position along the X-axis. Value corresponds to the horizontal coordinate of the center of the mass of the target.
	Pos Y	Position along the Y-axis. Value corresponds to the vertical coordinate of the center of the mass of the target.
	Fiber length	Total length within a single fibrous shape.
