# Supplementary material for: Combined flow cytometry and high-throughput image analysis for the study of essential genes in Caenorhabditis elegans
Source: BMC Biol. 2018 Mar 29;16:36. doi: 10.1186/s12915-018-0496-5 (PMC5875015; doi:10.1186/s12915-018-0496-5)
Supplement: Supplementary file 5 — Raw data of Phsp-6::GFP reporter measurements. Gene-by-gene data of the fold change (FC) and adjusted P value (adj.pvalue) obtained after data analysis. RNAi clones appear ordered by their position in the OrthoList RNAi sublibrary, with the GenePair name as well as the common gene name. In sheet 2 is the list of genes already described to regulate the UPRmt in previous screens. (XLSX 102 kb) [file 12915_2018_496_MOESM5_ESM.xlsx]

## Sheet: Hoja1
well	GenePair Name	Gene Name	FC	adj.pvalue
plate1.A02	F56C11.1	bli-3	0.075677	0
plate1.A03	F56C11.2	ptr-11	1.07627	0.781878
plate1.A04	F56C11.3	F56C11.3	0.676706	0.000119718
plate1.A05	F53G12.1	rab-11.1	0.582912	1.44e-08
plate1.A07	F53G12.5	mex-3	0.368022	0
plate1.A08	F53G12.7	col-45	0.693735	0.000333241
plate1.A09	F53G12.10	rpl-7	0.206538	0
plate1.A10	C53D5.a	imb-3	0.523562	4.11e-10
plate1.A11	C53D5.b	C53D5.b	0.924732	0.78783
plate1.B03	R119.2	R119.2	1.01728	0.971056
plate1.B04	R119.3	R119.3	1.0709	0.811177
plate1.B05	R119.4	pqn-59	1.05711	0.872853
plate1.B06	R119.5	R119.5	1.13401	0.381478
plate1.B07	R119.6	taf-4	0.742095	0.00532636
plate1.B09	F56A6.2	hum-7	0.567086	9.02e-09
plate1.B10	T06A4.1	T06A4.1	0.925087	0.790244
plate1.B11	T06A4.3	T06A4.3	1.13981	0.341542
plate1.C01	ZC123.3	zfh-2	1.1879	0.0979701
plate1.C02	ZC123.4	ZC123.4	1.39675	2.84e-07
plate1.C03	Y95B8A_84.c	pde-6	1.10353	0.605194
plate1.C04	Y95B8A_84.f	pde-6	0.795073	0.0543892
plate1.C05	Y95B8A_84.g	Y95B8A_84.g	1.05764	0.871322
plate1.C06	Y95B8A_84.h	pde-6	1.18449	0.108831
plate1.C07	Y95B8A_84.j	Y95B8A_84.j	0.821812	0.131822
plate1.C08	F54A5.1	hmbx-1	1.13093	0.403443
plate1.C09	R06A10.2	gsa-1	0.444255	9.33e-15
plate1.C11	ZK993.c	ceh-45	1.29723	0.000584252
plate1.D01	K12C11.1	K12C11.1	1.20763	0.0492061
plate1.D03	K12C11.4	dapk-1	0.733924	0.0035585
plate1.D04	F37F2.1	mrpl-15	1.33162	7.89e-05
plate1.D05	F37F2.2	F37F2.2	0.715308	0.00134671
plate1.D06	F37F2.3	gst-25	0.989212	0.978279
plate1.D07	F47G6.1	dyb-1	1.18509	0.106398
plate1.D09	F47G6.4	spe-15	0.809559	0.0900604
plate1.D10	M01D7.3	tub-2	1.08347	0.740393
plate1.D11	M01D7.7	egl-30	1.05465	0.882396
plate1.E01	C53H9.2	C53H9.2	0.782674	0.0338164
plate1.E02	F12B6.1	abt-2	0.979292	0.966663
plate1.E04	F23C8.4	ubxn-1	1.2404	0.0124367
plate1.E05	F23C8.5	F23C8.5	1.15987	0.217481
plate1.E06	F23C8.6	did-2	0.655338	3.88e-05
plate1.E07	F23C8.9	F23C8.9	1.20212	0.0604123
plate1.E08	K07A3.a	ptr-12	0.975477	0.960822
plate1.E09	K07A3.b	fbp-1	1.11804	0.498208
plate1.E10	K07A3.c	K07A3.c	1.07389	0.795501
plate1.E11	Y23H5A.5	ctn-1	1.04816	0.904577
plate1.F01	Y23H5A.7	cars-1	0.481594	2.5e-13
plate1.F02	F32B5.8	cpz-1	0.114861	0
plate1.F03	W03D8.4	pop-1	0.899868	0.629576
plate1.F04	W03D8.6	itx-1	0.687803	0.000226302
plate1.F05	W03D8.8	W03D8.8	0.779872	0.0299548
plate1.F06	W10C8.1	ccb-2	1.04431	0.91713
plate1.F07	W10C8.5	W10C8.5	0.989968	0.979083
plate1.F08	M01B12.3	arx-7	1.09371	0.674361
plate1.F09	M01B12.5	riok-1	0.505552	1.35e-11
plate1.F10	C45E1.1	nhr-64	1.16817	0.174733
plate1.F11	K09H9.2	K09H9.2	1.05392	0.88497
plate1.G02	K09H9.6	lpd-6	0.596188	9.45e-08
plate1.G03	Y44E3B.1	zip-4	0.892427	0.575392
plate1.G05	W01B11.2	sulp-6	0.836796	0.199892
plate1.G06	W01B11.3	nol-5	0.745543	0.00617065
plate1.G07	W01B11.6	W01B11.6	0.779692	0.029995
plate1.G08	Y44E3A.3	trx-4	0.425705	1.22e-15
plate1.G09	Y44E3A.4	Y44E3A.4	0.649813	1.61e-05
plate1.G10	Y44E3A.6	Y44E3A.6	0.1178	0
plate1.H01	K03E5.3	cdk-2	1.04185	0.923471
plate1.H02	T28F2.2	T28F2.2	1.32163	0.000114648
plate1.H03	T28F2.4	jmjc-1	1.0147	0.974102
plate1.H04	T28F2.5	ccb-1	0.974367	0.958876
plate1.H05	T28F2.6	col-50	1.07199	0.805173
plate1.H06	T28F2.7	acd-5	0.877296	0.46382
plate1.H07	D1037.1	D1037.1	0.909642	0.696225
plate1.H08	D1037.3	ftn-2	1.27911	0.0017047
plate1.H09	D1037.4	rab-8	1.18899	0.0936243
plate1.H10	D1037.5	ipla-4	0.617709	9.36e-07
plate1.H11	H26D21.1	hus-1	0.94598	0.884962
plate10.A01	F59C6.2	dhhc-12	0.928617	0.756864
plate10.A02	F59C6.4	exos-3	1.00877	0.978499
plate10.A03	F59C6.5	F59C6.5	0.895865	0.504192
plate10.A04	F59C6.7	che-13	1.00669	0.980565
plate10.A05	F25H2.2	snx-27	0.763662	0.00359985
plate10.A06	F25H2.4	F25H2.4	0.836843	0.11309
plate10.A07	F25H2.5	ndk-1	1.1131	0.430392
plate10.A08	F25H2.6	F25H2.6	0.959358	0.910879
plate10.A09	F25H2.8	ubc-25	0.998889	0.985625
plate10.A10	F25H2.9	pas-5	1.12842	0.310171
plate10.A11	F25H2.10	rla-0	0.404257	0
plate10.B01	F25H2.11	tct-1	0.898837	0.528961
plate10.B02	F25H2.12	F25H2.12	1.02679	0.949579
plate10.B03	F25H2.13	rtel-1	1.00889	0.978302
plate10.B04	T22A3.2	hsp-12.1	1.07913	0.703682
plate10.B05	T22A3.4	set-18	1.05308	0.861444
plate10.B06	T22A3.5	pash-1	0.848789	0.166965
plate10.B07	T22A3.8	lam-3	0.883499	0.401786
plate10.B08	C43H8.1	arch-1	0.813169	0.0454975
plate10.B09	C43H8.2	mafr-1	1.03579	0.926371
plate10.B10	B0511.1	fkb-7	0.873807	0.326445
plate10.C01	B0511.6	B0511.6	0.79025	0.0155649
plate10.C02	B0511.7	B0511.7	0.852605	0.187309
plate10.C03	B0511.10	eif-3.E	0.930094	0.766335
plate10.C04	B0511.12	B0511.12	0.958083	0.906459
plate10.C05	C34B2.4	C34B2.4	0.788851	0.014755
plate10.C06	C34B2.6	C34B2.6	0.77445	0.00688315
plate10.C08	C34B2.8	C34B2.8	1.20728	0.0175509
plate10.C09	C34B2.10	C34B2.10	0.957762	0.905238
plate10.C10	B0205.3	rpn-10	0.176914	0
plate10.C11	B0205.4	B0205.4	0.904812	0.578255
plate10.D01	R13H8.1	daf-16	1.30832	2.11e-05
plate10.D02	F55A3.1	marc-6	0.811177	0.0416661
plate10.D03	F55A3.3	F55A3.3	0.726109	0.000330667
plate10.D04	F55A3.6	F55A3.6	0.9045	0.575682
plate10.D05	T27C10.6	lrk-1	0.812178	0.0437397
plate10.D06	F49D11.1	prp-17	1.07406	0.738713
plate10.D07	F49D11.8	cpn-4	0.691321	2.41e-05
plate10.D08	F49D11.9	tag-296	1.13436	0.267759
plate10.D09	Y52B11A.2	impt-1	1.04765	0.884639
plate10.D10	Y52B11A.4	Y52B11A.4	1.38417	1.43e-08
plate10.D11	Y52B11A.9	dxbp-1	1.01776	0.966466
plate10.E01	Y52B11A.10	Y52B11A.10	1.11239	0.436489
plate10.E02	W02B9.1	hmr-1	0.814267	0.0475512
plate10.E03	F28D9.1	rsr-1	0.88307	0.398624
plate10.E04	W06H12.1	ztf-6	0.979525	0.962157
plate10.E05	Y53H1A.d	Y53H1A.d	1.27253	0.000313098
plate10.E06	H25P06.2a	cdk-9	1.05153	0.867973
plate10.E07	F56G4.4	F56G4.4	0.944309	0.848109
plate10.E08	Y53H1C.a	png-1	0.987835	0.974536
plate10.E09	K08C9.7	K08C9.7	1.23499	0.00389838
plate10.E11	F32B4.6	abhd-11.1	1.01313	0.973201
plate10.F01	F15D3.1	dys-1	1.08182	0.683532
plate10.F02	F15D3.6	F15D3.6	1.08215	0.681023
plate10.F03	C17D12.2	unc-75	0.902295	0.557541
plate10.F05	W04G5.2	rab-11.2	0.645919	1.92e-07
plate10.F06	W04G5.6	kin-23	1.07497	0.732728
plate10.F07	F11A6.1	kpc-1	0.851373	0.181839
plate10.F08	F11A6.2	scrm-4	1.14203	0.219161
plate10.F09	T22H2.5	scrm-1	1.10823	0.470131
plate10.F10	T22H2.6	pgrn-1	0.926059	0.740174
plate10.F11	ZK1151.1	vab-10	0.587689	4.76e-10
plate10.G01	Y47H9C.4	ced-1	1.03387	0.932209
plate10.G02	Y47H9C.6	csp-3	1.08615	0.650753
plate10.G03	Y47H9C.7	Y47H9C.7	1.08187	0.683313
plate10.G04	R09B3.1	exo-3	0.968107	0.937584
plate10.G05	R09B3.2	R09B3.2	0.874013	0.329341
plate10.G06	R09B3.3	R09B3.3	0.662306	1.31e-05
plate10.G07	R09B3.4	ubc-12	1.16767	0.0962847
plate10.G08	R09B3.5	mag-1	0.783367	0.0109514
plate10.G09	R06C1.1	hda-3	0.953439	0.888969
plate10.G11	R06C1.3	wve-1	1.00254	0.984376
plate10.H11	F14B6.6	F14B6.6	0.725892	0.000314854
plate11.A01	F56H6.1	F56H6.1	1.09292	0.571012
plate11.A02	F56H6.5	gmd-2	1.25304	0.000579293
plate11.A03	F56H6.6	bgnt-1.6	1.09172	0.581201
plate11.A04	F56H6.8	clec-18	1.36153	3.19e-08
plate11.A05	C47F8.3	C47F8.3	0.99808	0.985683
plate11.A06	C47F8.4	glct-4	0.761439	0.00178203
plate11.A07	C47F8.5	C47F8.5	1.09771	0.52993
plate11.A08	C47F8.6	C47F8.6	1.02649	0.949567
plate11.A09	T09E11.1	glct-1	1.10945	0.428111
plate11.A10	T09E11.6	T09E11.6	1.4381	1.04e-12
plate11.B01	T09E11.10	T09E11.10	1.16738	0.0769978
plate11.B02	T15D6.2	gly-16	1.21855	0.00617177
plate11.B03	T15D6.3	gly-17	0.165497	0
plate11.B04	T15D6.5	T15D6.5	0.836061	0.0881087
plate11.B05	T15D6.7	glct-3	0.883351	0.366535
plate11.B06	E03H4.3	E03H4.3	1.03635	0.922623
plate11.B07	E03H4.8	E03H4.8	0.196187	0
plate11.B08	E03H4.10	clec-17	0.967102	0.933035
plate11.B09	E03H4.11	E03H4.11	0.874477	0.298107
plate11.B10	E03H4.12	glct-2	0.969714	0.940157
plate11.B11	C54C8.2	bgnt-1.8	1.07742	0.698002
plate11.C01	C54C8.3	C54C8.3	1.32069	1.17e-06
plate11.C02	C54C8.5	glct-5	1.1199	0.341893
plate11.C03	C54C8.7	clec-11	0.847525	0.134088
plate11.C04	C54C8.11	gly-15	0.960659	0.912646
plate11.C05	T27F6.1	T27F6.1	1.18952	0.028935
plate11.C06	T27F6.2	clec-12	0.691681	5.43e-06
plate11.C07	T27F6.5	pars-2	0.829195	0.0666052
plate11.C08	T27F6.6	T27F6.6	0.956506	0.89749
plate11.C09	K11D2.1	K11D2.1	0.151274	0
plate11.C11	K11D2.3	unc-101	1.01976	0.96337
plate11.D01	K11D2.4	K11D2.4	1.29089	3.31e-05
plate11.D02	W02D9.1	pri-2	0.849265	0.141419
plate11.D03	W02D9.2	W02D9.2	1.13266	0.247098
plate11.D04	W02D9.3	hmg-20	1.06593	0.77927
plate11.D05	F33E2.2	dlk-1	0.816257	0.0381432
plate11.D06	F33E2.6	F33E2.6	0.899061	0.502032
plate11.D07	T07D10.2	ntr-1	0.720886	0.00012753
plate11.D08	T07D10.4	clec-15	0.994054	0.982091
plate11.D09	H16D19.1	clec-13	0.522797	4.33e-15
plate11.D11	H28O16.2	mcrs-1	0.992208	0.980124
plate11.E01	T26E3.2	ndx-1	1.14504	0.171131
plate11.E02	T26E3.3	par-6	0.668641	6.78e-07
plate11.E04	T26E3.7	T26E3.7	0.77555	0.0042584
plate11.E05	T06G6.9	pfd-3	0.752016	0.000958532
plate11.E06	W02A11.1	W02A11.1	0.701294	1.88e-05
plate11.E07	W02A11.2	vps-25	0.839972	0.101617
plate11.E08	W02A11.3	toe-4	0.893439	0.453138
plate11.E10	Y18D10A.1	attf-6	1.0914	0.584122
plate11.E11	Y18D10A.2	Y18D10A.2	1.02024	0.962407
plate11.F02	Y18D10A.6	nhx-8	0.928808	0.743921
plate11.F03	Y18D10A.7	ptr-17	0.944884	0.842778
plate11.F04	Y18D10A.9	Y18D10A.9	0.935738	0.789811
plate11.F05	Y18D10A.13	pad-1	1.20569	0.0125906
plate11.F06	Y18D10A.16	Y18D10A.16	0.121442	0
plate11.F07	Y18D10A.17	car-1	0.728838	0.000176467
plate11.F08	Y18D10A.19	fkb-8	0.929902	0.750896
plate11.F09	Y18D10A.20	pfn-1	1.12781	0.280778
plate11.F10	F08A8.1	acox-1	1.0686	0.761775
plate11.F11	F08A8.2	acox-2	1.27135	0.00018502
plate11.G01	F08A8.3	acox-3	0.427895	0
plate11.G02	F08A8.4	F08A8.4	1.06214	0.802964
plate11.G03	F08A8.6	tag-138	0.861459	0.209225
plate11.G04	C47B2.2	C47B2.2	0.8133	0.0333622
plate11.G06	C47B2.4	pbs-2	0.365457	0
plate11.G07	C47B2.5	eif-6	0.133669	0
plate11.G08	C47B2.6	gale-1	0.4512	0
plate11.G09	C47B2.7	efsc-1	0.404143	0
plate11.G10	C47B2.8	prx-11	0.806218	0.023543
plate11.H01	W05B5.2	npr-14	1.12511	0.301483
plate11.H02	Y26D4A.1	nhr-85	0.980813	0.964492
plate11.H04	F22G12.4	F22G12.4	0.130698	0
plate11.H05	F22G12.5	F22G12.5	1.17857	0.0479965
plate11.H06	F17B5.1	F17B5.1	1.18048	0.0441277
plate11.H08	ZK1053.5	scrm-2	0.793954	0.0123895
plate11.H09	F44F1.3	F44F1.3	0.964917	0.926977
plate11.H11	M01E5.5	top-1	0.880846	0.347588
plate12.A03	W08E3.1	snr-2	0.243006	0
plate12.A04	W08E3.2	W08E3.2	1.17791	0.00976261
plate12.A05	W08E3.3	ola-1	1.04856	0.821905
plate12.A06	Y40B1A.4	sptf-3	0.426463	0
plate12.A07	C01A2.3	oxa-1	0.857893	0.0736479
plate12.A09	C01A2.5	tads-1	0.87886	0.177973
plate12.A11	Y40B1B.6	spr-5	1.10878	0.269886
plate12.B01	Y40B1B.7	Y40B1B.7	1.11514	0.220169
plate12.B02	Y40B1B.8	slc-25A46	0.206626	0
plate12.B03	Y48G10A.a	nhr-88	0.133121	0
plate12.B04	Y48G10A.b	Y48G10A.b	0.650555	3.87e-11
plate12.B05	Y48G10A.d	Y48G10A.d	1.22382	0.000329204
plate12.B06	Y48G10A.e	Y48G10A.e	0.786683	0.00076962
plate12.B07	Y48G10B.b	Y48G10B.b	1.14676	0.0589601
plate12.B08	Y87G2A.a	Y87G2A.a	0.845831	0.0404258
plate12.B09	Y87G2A.b	ndx-8	0.203739	0
plate12.B10	Y87G2A.d	Y87G2A.d	0.990408	0.973589
plate12.B11	Y87G2A.h	Y87G2A.h	0.756195	4.52e-05
plate12.C01	Y87G2A.j	aex-6	0.955433	0.848063
plate12.C02	Y87G2A.l	glp-4	0.941444	0.747861
plate12.C03	Y87G2A.n	cyn-15	0.662164	2.01e-10
plate12.C04	Y87G2A.q	gpi-1	0.24262	0
plate12.C06	Y87G2A.v	eipr-1	0.168923	0
plate12.C07	Y87G2A.w	Y87G2A.w	0.9683	0.912949
plate12.C08	Y6B3A.1	agef-1	0.874632	0.151113
plate12.C10	W09C5.2	unc-59	1.06703	0.673687
plate12.C11	W09C5.7	W09C5.7	0.853583	0.0600846
plate12.D02	W09C5.9	W09C5.9	0.148128	0
plate12.D05	Y6B3B.5	Y6B3B.5	1.17867	0.00957373
plate12.D06	Y6B3B.9	Y6B3B.9	1.21097	0.000859405
plate12.D07	Y6B3B.10	lagr-1	0.941103	0.743865
plate12.D10	Y37H9A.6	ndx-4	0.98898	0.971094
plate12.E02	W09G3.3	W09G3.3	0.189219	0
plate12.E03	W04A8.1	W04A8.1	0.0922338	0
plate12.E04	W04A8.7	taf-1	0.192951	0
plate12.E05	Y71A12C.2	Y71A12C.2	0.906772	0.413676
plate12.E06	F47G4.3	gpdh-1	0.923103	0.578185
plate12.E07	F47G4.7	smd-1	1.23325	0.000109191
plate12.E08	Y63D3A.5	tfg-1	0.134823	0
plate12.E09	Y63D3A.7	Y63D3A.7	1.10064	0.342281
plate12.E10	Y63D3A.8	Y63D3A.8	0.153143	0
plate12.F02	C37A5.1	best-8	0.165564	0
plate12.F03	ZK849.2	gopc-1	0.182709	0
plate12.F04	ZK849.5	best-26	0.951751	0.824433
plate12.F05	C49A1.2	best-10	0.819066	0.00840303
plate12.F06	C49A1.3	best-11	0.764389	9.75e-05
plate12.F07	F09C3.1	pes-7	0.982847	0.958845
plate12.F08	F49B2.5	src-2	1.12901	0.13112
plate12.F09	F49B2.6	F49B2.6	1.15822	0.0327042
plate12.F10	Y105E8A.b	exoc-8	0.353144	0
plate12.G01	Y105E8C.d	ekl-4	1.13659	0.0948339
plate12.G02	Y105E8C.e	rps-20	0.133329	0
plate12.G03	Y105E8C.f	Y105E8C.f	0.715048	4.63e-07
plate12.G04	Y105E8C.j	Y105E8C.j	0.158769	0
plate12.G06	Y105E8C.l	hpo-13	0.956534	0.854546
plate12.G07	Y105E8C.n	apg-1	0.6184	1.88e-13
plate12.G08	Y105E8C.o	Y105E8C.o	1.11196	0.244479
plate12.G09	Y105E8C.p	Y105E8C.p	1.04035	0.872684
plate12.G10	Y105E8C.q	Y105E8C.q	1.07403	0.60648
plate12.G11	Y105E8D.c	rpom-1	1.10581	0.294887
plate12.H04	Y54E5A.1	ttm-5	1.23347	0.000133936
plate12.H05	Y54E5A.4	npp-4	0.799715	0.00205879
plate12.H06	Y54E5A.5	Y54E5A.5	1.24647	4.65e-05
plate12.H07	Y54E5A.6	Y54E5A.6	0.274945	0
plate12.H08	Y54E5A.7	Y54E5A.7	0.185386	0
plate12.H09	K05C4.1	pbs-5	0.550626	1.11e-16
plate12.H10	K05C4.2	K05C4.2	0.42884	0
plate12.H11	K05C4.6	hmp-2	0.99873	0.984155
plate13.A01	K05C4.7	K05C4.7	0.920374	0.540522
plate13.A05	F39B2.4	sur-2	0.884019	0.20788
plate13.A06	F39B2.5	F39B2.5	0.854641	0.0619772
plate13.A08	F39B2.7	mtcu-1	0.909617	0.433043
plate13.A11	F39B2.11	mtx-1	1.03259	0.903382
plate13.B01	K11B4.1	K11B4.1	0.957129	0.850134
plate13.B04	Y54E5B.4	ubc-16	0.57685	1.33e-15
plate13.B05	F32A7.3	eva-1	0.476873	0
plate13.B07	ZK270.1	ptr-23	0.603541	7.54e-14
plate13.B08	ZK270.2	frm-1	0.499979	0
plate13.B10	ZK909.3	ZK909.3	0.140063	0
plate13.B11	ZK909.4	ces-2	0.725911	1.04e-06
plate13.C02	ZK337.2	klu-1	1.24993	3.03e-05
plate13.C03	F33H2.1	dog-1	0.0993483	0
plate13.C04	F33H2.2	F33H2.2	1.07964	0.540333
plate13.C05	F33H2.3	F33H2.3	0.726363	1.83e-06
plate13.C06	F33H2.5	pole-1	0.815218	0.00625416
plate13.C07	F33H2.6	F33H2.6	0.632607	3.58e-12
plate13.C08	F33H2.7	set-10	0.746526	1.18e-05
plate13.C09	F31C3.3	F31C3.3	0.136652	0
plate13.C10	F31C3.4	F31C3.4	0.979313	0.945913
plate13.C11	F31C3.5	psf-2	0.868259	0.114593
plate13.D03	Y18H1A_67.f	pif-1	1.01716	0.955098
plate13.D05	Y18H1A_67.n	hgap-1	0.905307	0.390107
plate13.D06	Y18H1A_68.d	Y18H1A_68.d	0.772549	0.000204344
plate13.D07	Y18H1A_68.g	hasp-2	0.650212	6.93e-11
plate13.D08	Y34D9A_150.c	Y34D9A_150.c	0.863489	0.0925896
plate13.D09	Y34D9A_150.d	glrx-10	0.941766	0.739958
plate13.D10	Y34D9A_151.a	spd-1	0.0946451	0
plate13.E01	Y34D9A_151.d	spd-1	0.962319	0.879029
plate13.E02	Y34D9A_152.a	vps-4	0.668287	1.3e-09
plate13.E03	Y34D9A_153.a	mrpl-38	0.95894	0.860982
plate13.E04	Y39G10A_228.a	dot-1.1	0.817584	0.00729061
plate13.E05	Y39G10A_237.a	abtm-1	0.902586	0.363622
plate13.E06	Y39G10A_237.b	eif-3.I	0.756264	5.22e-05
plate13.E07	Y39G10A_243.c	ugt-31	0.106109	0
plate13.E09	Y39G10A_246.b	Y39G10A_246.b	0.753713	4.17e-05
plate13.E11	Y39G10A_246.i	icp-1	0.116467	0
plate13.F01	Y47G6A_241.b	pcaf-1	0.0999307	0
plate13.F02	Y47G6A_242.b	Y47G6A_242.b	0.116895	0
plate13.F03	Y47G6A_242.c	msh-6	0.784829	0.000642534
plate13.F06	Y47G6A_245.c	Y47G6A_245.c	0.714386	3.29e-07
plate13.F08	Y47G6A_245.f	rnp-6	0.860142	0.0802686
plate13.F11	Y47G6A_245.k	lpd-3	0.77537	0.000302293
plate13.G01	Y47G6A_246.a	Y47G6A_246.a	0.974517	0.931348
plate13.G02	Y47G6A_246.b	2001-09-01	0.101844	0
plate13.G03	Y47G6A_247.a	Y47G6A_247.a	0.513153	0
plate13.G04	Y47G6A_247.f	spg-7	0.825991	0.0124833
plate13.G05	Y47G6A_247.g	spg-7	0.854813	0.0620875
plate13.G06	Y47G6A_247.h	Y47G6A_247.h	0.364599	0
plate13.G08	Y48G1A_53.a	mbtr-1	0.939523	0.72131
plate13.G09	Y48G1A_53.b	mbtr-1	0.101023	0
plate13.G10	Y48G1A_53.d	Y48G1A_53.d	0.155345	0
plate13.G11	Y48G1A_54.b	xpo-2	0.523817	0
plate13.H01	Y48G1A_54.c	xpo-2	0.908336	0.419918
plate13.H02	Y48G1A_54.d	Y48G1A_54.d	1.0905	0.430814
plate13.H03	Y48G1B_55.e	Y48G1B_55.e	0.308774	0
plate13.H04	Y48G1C_55.a	atm-1	0.505119	0
plate13.H05	Y48G1C_55.c	snpc-3.3	0.770436	0.000183991
plate13.H07	Y48G1C_55.f	snpc-3.3	0.604671	7.55e-14
plate13.H11	Y48G8A_3051.b	Y48G8A_3051.b	0.11864	0
plate14.A01	Y48G8A_3051.d	herc-1	0.759494	0.000453265
plate14.A02	Y48G8A_3671.a	grh-1	0.56825	2.69e-14
plate14.A03	Y48G8A_3945.b	herc-1	1.24337	0.0004109
plate14.A04	Y48G8A_3945.c	rpl-17	0.127458	0
plate14.A05	Y48G8A_3945.e	aps-3	1.0024	0.986362
plate14.A06	Y48G8A_3945.g	herc-1	1.03423	0.926101
plate14.A07	Y50C1_320.a	otub-2	1.18701	0.0178063
plate14.A08	Y54E10A_155.b	txl-1	0.840679	0.0702921
plate14.A09	Y54E10A_155.c	cogc-1	1.34906	1.21e-08
plate14.A10	Y54E10A_155.d	cogc-1	0.982625	0.96779
plate14.A11	Y54E10A_156.a	cdt-1	0.912316	0.573479
plate14.B01	Y54E10A_159.b	mrpl-17	1.45419	1.44e-15
plate14.B02	Y54E10A_159.c	Y54E10A_159.c	1.16335	0.058879
plate14.B03	Y54E10B_152.b	col-48	1.18811	0.016612
plate14.B04	Y54E10B_152.d	col-48	1.02764	0.945978
plate14.B05	Y54E10B_152.e	mek-2	0.865816	0.185382
plate14.B07	Y54E10B_159.a	Y54E10B_159.a	0.978596	0.960166
plate14.B08	Y54E10B_159.b	mod-5	1.16473	0.0550735
plate14.B09	Y54E10B_159.c	rpb-7	0.757828	0.000452357
plate14.B10	Y54E10B_159.e	Y54E10B_159.e	0.91664	0.612829
plate14.B11	Y54E10B_159.g	Y54E10B_159.g	1.21798	0.00249535
plate14.C01	Y54E10B_159.h	Y54E10B_159.h	1.13427	0.184219
plate14.C02	Y54E10B_159.i	Y54E10B_159.i	1.02537	0.951566
plate14.C03	Y65B4A_174.a	Y65B4A_174.a	1.12045	0.280617
plate14.C04	Y65B4A_174.b	Y65B4A_174.b	0.760591	0.0005929
plate14.C05	Y65B4A_179.a	Y65B4A_179.a	1.18277	0.0223526
plate14.C06	Y65B4A_179.b	Y65B4A_179.b	0.887347	0.345246
plate14.C07	Y65B4A_182.a	Y65B4A_182.a	1.10502	0.412563
plate14.C08	Y65B4A_182.b	Y65B4A_182.b	1.06673	0.751603
plate14.C09	Y65B4A_182.c	vps-20	0.178754	0
plate14.C10	Y65B4B_9.b	acs-13	0.934715	0.762879
plate14.D01	Y65B4B_10.b	icd-2	0.914154	0.590194
plate14.D02	Y65B4B_10.c	psf-3	0.821226	0.0280249
plate14.D03	Y65B4B_10.d	icd-2	0.719973	1.72e-05
plate14.D04	Y65B4B_10.e	wwp-1	1.12456	0.249633
plate14.D05	Y65B4B_11.a	wwp-1	1.27442	4.11e-05
plate14.D06	Y71F9A_270.a	Y71F9A_270.a	1.19723	0.00996774
plate14.D07	Y71F9A_270.b	parp-1	1.03244	0.93208
plate14.D08	Y71F9A_279.b	nxt-1	0.86846	0.20262
plate14.D09	Y71F9A_282.b	copa-1	0.841222	0.0718767
plate14.D10	Y71F9A_290.a	cogc-3	1.12444	0.250536
plate14.D11	Y71F9A_292.b	Y71F9A_292.b	1.10216	0.43889
plate14.E01	Y71F9A_294.c	rpl-1	0.215144	0
plate14.E02	Y71F9A_294.d	Y71F9A_294.d	0.974756	0.951609
plate14.E03	Y71F9A_294.e	Y71F9A_294.e	0.728253	4.11e-05
plate14.E04	Y71F9B_275.b	Y71F9B_275.b	0.597908	3.52e-12
plate14.E05	Y71F9B_286.b	snr-7	0.54923	1.01e-14
plate14.E07	Y71F9B_287.b	dnj-30	0.481245	0
plate14.E09	Y71F9B_297.c	lron-11	0.413741	0
plate14.E10	Y71F9B_297.d	Y71F9B_297.d	0.834723	0.0540141
plate14.E11	Y71G12A_187.a	ubc-3	0.965487	0.925832
plate14.F01	Y71G12A_187.b	lsm-6	1.1789	0.0277687
plate14.F02	Y71G12A_195.b	tln-1	0.985837	0.972842
plate14.F03	Y71G12A_195.c	tln-1	0.82965	0.0428142
plate14.F04	Y71G12A_195.e	tln-1	0.865452	0.182908
plate14.F05	Y71G12A_200.a	drag-1	1.14363	0.133275
plate14.F06	Y71G12A_201.a	ddx-27	0.757847	0.000377289
plate14.F07	Y71G12A_202.d	chaf-2	1.22854	0.00127496
plate14.F08	Y71G12A_203.a	Y71G12A_203.a	0.839196	0.0657235
plate14.F09	Y71G12A_203.c	ddx-27	0.985686	0.972604
plate2.A02	T12F5.4	lin-59	1.02157	0.953116
plate2.A03	T12F5.5	larp-5	1.48523	0
plate2.A04	ZK770.1	asic-1	1.2477	5.44e-05
plate2.A05	C32E8.2	rpl-13	0.171872	0
plate2.A06	C32E8.3	tppp-1	1.35643	9.64e-12
plate2.A07	C32E8.5	C32E8.5	0.870802	0.125839
plate2.A08	C32E8.7	ric-19	1.0503	0.819271
plate2.A09	C32E8.8	ptr-2	0.753131	2.15e-05
plate2.A10	C32E8.9	C32E8.9	1.38035	6.76e-14
plate2.A11	C32E8.10	unc-11	1.25901	8.01e-06
plate2.B01	C32E8.11	ubr-1	1.42956	0
plate2.B02	F53F10.1	F53F10.1	1.44042	0
plate2.B03	F53F10.4	unc-108	0.895313	0.303739
plate2.B04	F53F10.5	npp-11	1.33648	7.41e-10
plate2.B05	T03F1.1	uba-5	1.03069	0.923997
plate2.B06	T03F1.2	coq-4	1.44385	0
plate2.B07	T03F1.3	pgk-1	1.2592	5.67e-06
plate2.B08	T03F1.8	guk-1	1.23325	6.64e-05
plate2.B09	T03F1.10	clec-53	1.16992	0.0147878
plate2.B10	T03F1.11	tfbm-1	1.19781	0.00200726
plate2.B11	C50F2.3	C50F2.3	0.31833	0
plate2.C01	C50F2.6	fkb-5	1.17082	0.013669
plate2.C02	C50F2.8	magu-3	1.26123	2.75e-06
plate2.C03	T20F5.2	pbs-4	0.905082	0.398486
plate2.C04	T20F5.3	mrrf-1	1.31788	2.13e-09
plate2.C05	T21E3.1	egg-4	1.25366	8.74e-06
plate2.C06	T21E3.3	lrp-2	1.15595	0.0332558
plate2.C07	F47B3.7	F47B3.7	1.38064	1.98e-13
plate2.C08	F28H1.3	aars-2	0.85451	0.0588974
plate2.C09	F28H1.4	F28H1.4	1.04531	0.851976
plate2.C10	F55C7.7	unc-73	1.2974	3.11e-08
plate2.D01	C24G7.1	delm-2	1.43939	0
plate2.D02	C24G7.2	acd-1	1.53406	0
plate2.D03	C24G7.4	acd-2	1.35075	4.44e-12
plate2.D04	E01A2.b	poml-3	1.02435	0.945259
plate2.D05	E01A2.d	let-504	1.0494	0.825375
plate2.D06	E01A2.f	let-504	1.17882	0.00806071
plate2.D07	E01A2.h	E01A2.h	1.32981	3.45e-10
plate2.D08	E01A2.i	E01A2.i	1.25986	3.95e-06
plate2.D09	R12E2.2	suco-1	0.875227	0.150756
plate2.D10	R12E2.3	rpn-8	0.846516	0.0385278
plate2.D11	R12E2.10	egg-5	0.928291	0.635996
plate2.E01	R12E2.11	R12E2.11	1.1981	0.00202836
plate2.E02	R12E2.12	mrps-6	1.27283	1.66e-06
plate2.E03	R12E2.13	R12E2.13	1.32809	3.3e-09
plate2.E04	C18E3.5	C18E3.5	1.08613	0.487914
plate2.E05	C18E3.6	cas-2	1.2383	6.06e-05
plate2.E06	C43E11.1	acin-1	1.08015	0.550174
plate2.E07	C43E11.2	mus-81	1.13404	0.10192
plate2.E08	C43E11.3	met-1	0.640728	2.02e-12
plate2.E09	C43E11.6	nab-1	1.10296	0.319901
plate2.E10	C43E11.7	ndx-7	1.22902	0.000154345
plate2.E11	C43E11.8	exoc-7	1.20995	0.000717233
plate2.F02	C43E11.10	cdc-6	1.15692	0.032023
plate2.F03	C43E11.11	cogc-5	1.19535	0.00248658
plate2.F04	Y47D9A.f	scpl-3	1.23576	6.96e-05
plate2.F05	Y47D9A.g	Y47D9A.g	1.2032	0.00119575
plate2.F06	T03A1.3	anc-1	1.29142	1.83e-07
plate2.F07	T03A1.4	anc-1	0.821071	0.00813559
plate2.F08	ZK973.a	ZK973.a	1.43868	0
plate2.F09	ZK973.b	lpd-5	0.798241	0.00163923
plate2.F10	ZK973.c	ZK973.c	1.12057	0.177663
plate2.F11	ZK973.e	anc-1	1.3302	5.88e-10
plate2.G01	ZK973.f	anc-1	1.25605	8.55e-06
plate2.G02	ZK973.g	anc-1	1.17181	0.0128005
plate2.G04	ZK973.i	anc-1	1.25835	4.83e-06
plate2.G05	ZK973.k	pdp-1	1.44953	0
plate2.G06	T21E12.4	dhc-1	0.893729	0.290162
plate2.G07	C11D9.1	tiam-1	1.0744	0.609095
plate2.G08	C41D11.2	eif-3.H	1.01165	0.97382
plate2.G10	C41D11.5	cmt-1	0.848753	0.0436113
plate2.G11	C41D11.7	eri-7	1.09862	0.360987
plate2.H01	C41D7.2	ptr-3	1.14047	0.0753722
plate2.H02	T01A4.1	gcy-28	1.15187	0.0419978
plate2.H03	D1007.1	ceh-17	1.22663	0.000209786
plate2.H04	D1007.5	D1007.5	0.823157	0.0093983
plate2.H05	D1007.6	rps-10	0.339501	0
plate2.H06	D1007.7	nrd-1	1.28526	4.48e-07
plate2.H07	D1007.12	rpl-24.1	0.476983	0
plate2.H09	C44E4.1	ubr-4	1.11709	0.202485
plate2.H11	C44E4.4	C44E4.4	1.21243	0.0006157
plate3.A01	C44E4.5	C44E4.5	0.895291	0.328091
plate3.A06	B0041.6	ptps-1	1.29928	5.38e-07
plate3.A07	W09C3.2	W09C3.2	1.34156	2.08e-09
plate3.A08	W09C3.4	W09C3.4	0.661906	3.39e-09
plate3.A10	C10H11.3	ugt-25	1.12385	0.184964
plate3.B02	C10H11.8	C10H11.8	0.869585	0.146535
plate3.B04	M04F3.1	rpa-2	0.95371	0.829649
plate3.B06	M04F3.5	M04F3.5	0.947746	0.790839
plate3.B07	F54D7.2	F54D7.2	0.782415	0.00118725
plate3.B08	F57C9.1	F57C9.1	0.985598	0.957761
plate3.B09	C01F4.2	rga-6	0.800787	0.00420748
plate3.B11	F21F3.1	pgal-1	1.22744	0.000570769
plate3.C03	F28B3.1	dip-2	1.3467	1.06e-09
plate3.C04	F28B3.5	F28B3.5	0.893015	0.308148
plate3.C06	W03G9.4	app-1	0.144504	0
plate3.C07	W03G9.6	paf-1	0.949677	0.804163
plate3.C08	F54C1.2	dom-3	1.02854	0.91654
plate3.C09	F54C1.5	dyf-1	0.134667	0
plate3.C10	C46H11.2	C46H11.2	1.15978	0.0413668
plate3.D02	C46H11.11	fhod-1	0.987449	0.961657
plate3.D03	Y110A7A.a	let-630	0.907606	0.439795
plate3.D06	Y110A7A.f	pas-3	0.541384	1.11e-16
plate3.D07	Y110A7A.g	chp-1	0.142026	0
plate3.D09	Y110A7A.i	ift-20	1.02342	0.934347
plate3.D10	Y110A7A.j	pas-3	0.630844	1.43e-10
plate3.D11	Y110A7A.l	Y110A7A.l	0.125772	0
plate3.E01	Y110A7A.m	prp-31	0.74647	5.97e-05
plate3.E03	Y110A7A.p	mtm-1	0.708118	1.4e-06
plate3.E04	Y110A7A.q	tyms-1	1.21338	0.0014866
plate3.E06	Y110A7A.s	Y110A7A.s	0.132008	0
plate3.E07	F56A3.2	slx-1	0.906156	0.424735
plate3.E09	C32E12.1	C32E12.1	0.746282	6.8e-05
plate3.E10	C32E12.2	pde-5	1.22571	0.000562361
plate3.E11	B0261.1	B0261.1	1.16405	0.0332155
plate3.F03	C01G8.3	dhs-1	0.929325	0.642697
plate3.F07	C01G8.8	let-526	0.58878	9.45e-14
plate3.F08	F48C1.1	aman-3	1.04314	0.847589
plate3.F09	F48C1.4	let-526	0.772452	0.000537935
plate3.G01	F55A12.7	apm-1	0.770981	0.000428199
plate3.G03	F55A12.9	pqn-44	0.911259	0.473573
plate3.G04	C24A11.8	coq-1	0.924111	0.595258
plate3.G05	C24A11.9	C24A11.9	0.811786	0.00872269
plate3.G06	C30H7.2	C30H7.2	0.715214	2.02e-06
plate3.G08	F27C1.6	F27C1.6	0.804153	0.00538353
plate3.G09	F27C1.7	atp-3	0.833661	0.0296077
plate3.H01	T05E8.3	let-355	0.939007	0.72568
plate3.H02	C09D4.1	C09D4.1	0.147905	0
plate3.H03	C09D4.4	C09D4.4	0.982519	0.950647
plate3.H06	F59A3.3	mrpl-24	0.154053	0
plate3.H07	F59A3.4	F59A3.4	0.555036	1.11e-15
plate3.H08	F59A3.6	rpa-4	0.160069	0
plate3.H11	M01A10.3	tom-1	0.833038	0.028986
plate4.A01	M01E11.1	M01E11.1	1.00648	0.981068
plate4.A03	M01E11.5	cey-3	1.04889	0.839031
plate4.A04	M01E11.6	klp-15	1.00099	0.986712
plate4.A05	M01E11.7	tns-1	0.769602	0.000273457
plate4.A06	F46F11.1	F46F11.1	0.833402	0.0259611
plate4.A07	F46F11.2	cey-2	0.550937	1.11e-16
plate4.A08	F46F11.3	tns-1	0.991727	0.97874
plate4.A09	F46F11.4	ubl-5	1.03015	0.929025
plate4.A10	F46F11.5	vha-10	0.85493	0.077794
plate4.A11	F46F11.7	F46F11.7	0.170286	0
plate4.B01	F46F11.8	F46F11.8	0.333863	0
plate4.B02	F46F11.9	trpp-8	0.961192	0.894093
plate4.B03	N/A	NA	0.664134	4.61e-09
plate4.B05	F55F8.3	F55F8.3	0.920198	0.582148
plate4.B06	F55F8.4	cir-1	0.887395	0.269569
plate4.B07	F55F8.5	wdr-12	0.884107	0.243854
plate4.B08	F55F8.9	F55F8.9	0.929602	0.671013
plate4.B09	T19B4.1	pamn-1	0.888528	0.278399
plate4.B11	T19B4.3	T19B4.3	0.280046	0
plate4.C01	T19B4.4	dnj-21	0.882461	0.230172
plate4.C02	T19B4.7	unc-40	0.261936	0
plate4.C03	C04F1.3	lim-7	0.525186	0
plate4.C04	F56H1.1	che-14	0.948686	0.823085
plate4.C05	F56H1.4	rpt-5	0.483964	0
plate4.C06	F56H1.5	ccpp-1	0.890192	0.293005
plate4.C07	T22E7.1	lron-8	0.564534	0
plate4.C08	T22E7.2	dhhc-11	0.756182	0.000153804
plate4.C09	B0414.2	rnt-1	0.809268	0.00586291
plate4.C10	B0414.3	hil-5	0.979394	0.956597
plate4.C11	B0414.5	cpb-3	0.8273	0.0182871
plate4.D03	C32F10.1	obr-4	0.892222	0.310043
plate4.D04	C32F10.2	lin-35	0.701805	1.27e-07
plate4.D05	C32F10.5	hmg-3	0.796157	0.00221031
plate4.D06	C32F10.8	C32F10.8	1.313	2e-08
plate4.D07	F33D11.1	F33D11.1	1.12138	0.202568
plate4.D08	F33D11.3	col-54	1.07761	0.603263
plate4.D09	F33D11.5	twk-47	1.12186	0.199501
plate4.D10	F33D11.9	hpo-3	1.03117	0.925383
plate4.D11	F33D11.10	F33D11.10	0.854471	0.0761885
plate4.E01	F33D11.11	vpr-1	0.168335	0
plate4.E02	C34G6.1	hpo-27	0.996437	0.984292
plate4.E03	C34G6.4	pgp-2	0.950773	0.836386
plate4.E04	C34G6.5	cdc-7	0.74722	2.7e-05
plate4.E05	C34G6.7	stam-1	0.731167	4.2e-06
plate4.E06	B0207.6	B0207.6	0.59333	1.4e-14
plate4.E07	B0207.12	avr-14	0.873241	0.165943
plate4.E08	C06A5.1	inst-1	0.886531	0.263266
plate4.E09	C06A5.3	C06A5.3	0.739488	1.52e-05
plate4.E10	C06A5.7	unc-94	0.877538	0.1952
plate4.F01	B0025.3	csn-2	0.852062	0.0688252
plate4.F03	C27A12.6	C27A12.6	0.73704	1.08e-05
plate4.F04	C27A12.7	C27A12.7	0.969025	0.926361
plate4.F05	C27A12.8	ari-1	0.86334	0.112558
plate4.F06	C27A12.9	C27A12.9	0.894988	0.335554
plate4.F07	ZK484.2	haf-9	0.834939	0.0280831
plate4.F08	T27A3.1	trak-1	0.904203	0.423218
plate4.F09	T27A3.2	usp-5	0.571288	4.44e-16
plate4.F11	T27A3.6	T27A3.6	0.774363	0.000425979
plate4.G01	F56F4.5	pept-3	0.890131	0.292727
plate4.G02	F56F4.6	abt-6	0.97724	0.951459
plate4.G03	T09B4.1	pigv-1	0.771694	0.000316341
plate4.G04	T09B4.6	T09B4.6	0.517402	0
plate4.G05	T09B4.8	T09B4.8	1.09534	0.427021
plate4.G06	T09B4.9	tin-44	1.0206	0.956592
plate4.G07	T09B4.10	chn-1	0.988241	0.973693
plate4.G08	T05E7.1	T05E7.1	0.911564	0.495952
plate4.G09	T05E7.3	T05E7.3	0.875988	0.184024
plate4.G10	T08B2.5	T08B2.5	0.943873	0.789898
plate4.G11	T08B2.7	ech-1.2	0.420254	0
plate4.H01	T08B2.8	ech-1.2	1.07432	0.635222
plate4.H02	T08B2.9	fars-1	0.20589	0
plate4.H04	C48E7.2	let-611	1.33864	1.19e-09
plate4.H05	C48E7.3	lpd-2	0.974761	0.94444
plate4.H06	C48E7.5	cof-2	0.88047	0.216107
plate4.H07	C48E7.6	C48E7.6	1.01621	0.965969
plate4.H08	C10G11.5	pnk-1	1.05863	0.770595
plate4.H09	C10G11.9	spch-2	0.840897	0.0390737
plate4.H10	F26B1.2	hrpk-1	0.825867	0.0167467
plate4.H11	F26B1.3	ima-2	1.16528	0.0276931
plate5.A01	F26B1.4	col-58	1.19864	0.00847053
plate5.A02	F26B1.7	let-381	1.18781	0.0157057
plate5.A05	K04F10.4	bli-4	1.13079	0.196742
plate5.A07	K04F10.7	K04F10.7	1.30732	9.9e-07
plate5.A09	ZC328.2	klu-2	1.19139	0.0127334
plate5.A10	ZC328.3	ZC328.3	1.1583	0.0690669
plate5.A11	R10A10.2	rbx-2	1.38289	7.79e-11
plate5.B02	T23H2.2	snt-4	1.01851	0.962596
plate5.B03	T23H2.3	T23H2.3	1.10973	0.357538
plate5.B06	K06A5.7	cdc-25.1	1.12276	0.251893
plate5.B07	K06A5.8	nmtn-1	1.02504	0.947692
plate5.B09	C55B7.2	gly-2	1.08416	0.590738
plate5.B10	C55B7.4	acdh-1	1.28763	6.6e-06
plate5.B11	C55B7.5	uri-1	0.3474	0
plate5.C01	C55B7.8	dbr-1	0.993078	0.980163
plate5.C02	C55B7.9	mdt-18	1.12919	0.207789
plate5.C04	T10E9.7	nuo-2	0.243238	0
plate5.C05	T10E9.9	acdh-4	0.191258	0
plate5.C06	F57B10.1	let-607	0.933224	0.738153
plate5.C07	F57B10.5	F57B10.5	0.990196	0.976694
plate5.C08	F57B10.6	xpg-1	1.05365	0.827553
plate5.C09	F57B10.7	tre-1	0.889097	0.345984
plate5.C10	F57B10.8	F57B10.8	1.21541	0.00286622
plate5.D01	F57B10.10	dad-1	0.873618	0.225719
plate5.D02	F57B10.11	bag-1	1.33869	2.25e-08
plate5.D03	D2092.1	mctp-1	1.14972	0.0991752
plate5.D04	D2092.2	ppfr-2	1.15175	0.0910056
plate5.D05	D2092.3	acr-11	0.201618	0
plate5.D06	D2092.4	D2092.4	0.273303	0
plate5.D07	D2092.5	maco-1	1.25957	9.15e-05
plate5.D08	ZC581.1	nekl-2	0.263315	0
plate5.D09	ZC581.9	ZC581.9	1.48078	0
plate5.D10	T23B3.3	T23B3.3	0.525676	0
plate5.E01	W02D3.2	dhod-1	1.18679	0.0168489
plate5.E02	W02D3.3	mec-6	0.270172	0
plate5.E03	W02D3.4	W02D3.4	1.14766	0.107645
plate5.E04	W02D3.5	lbp-6	1.14937	0.100086
plate5.E05	W02D3.6	ant-1.2	0.597279	3.85e-09
plate5.E08	F08B6.2	gpc-2	0.987691	0.97301
plate5.E09	C37A2.4	cye-1	0.982459	0.96444
plate5.E10	C37A2.6	C37A2.6	1.25767	0.000119181
plate5.E11	C37A2.7	C37A2.7	0.311312	0
plate5.F01	E02D9.1	E02D9.1	1.06593	0.74415
plate5.F02	K02F2.1	dpf-3	1.1258	0.230105
plate5.F03	K02F2.2	ahcy-1	1.08514	0.581919
plate5.F04	K02F2.3	teg-4	0.628508	4.39e-09
plate5.F05	K02F2.6	ser-3	1.0396	0.899513
plate5.F06	T21G5.1	T21G5.1	0.550248	2.15e-14
plate5.F07	T21G5.3	glh-1	0.978863	0.957136
plate5.F08	T21G5.5	asd-2	0.230638	0
plate5.F09	C48B6.2	C48B6.2	1.12184	0.258454
plate5.F10	C48B6.6	smg-1	1.16594	0.0488844
plate5.F11	C48B6.8	bbs-9	0.283919	0
plate5.G01	T10B11.1	pcbd-1	1.13016	0.200191
plate5.G02	T10B11.2	T10B11.2	1.34053	9.01e-09
plate5.G03	T10B11.6	T10B11.6	1.15218	0.0891218
plate5.G04	C30F12.1	C30F12.1	0.206581	0
plate5.G05	C30F12.2	C30F12.2	1.11456	0.316124
plate5.G06	C30F12.6	nmur-4	0.880259	0.274759
plate5.G07	C30F12.7	idhg-2	1.05303	0.831456
plate5.G08	H06O01.1	pdi-3	0.98017	0.959674
plate5.G09	H06O01.2	chd-1	0.962501	0.907751
plate5.G10	H06O01.3	ctg-1	0.970465	0.935406
plate5.G11	F15C11.1	sem-4	1.20795	0.00489301
plate5.H01	F15C11.2	ubql-1	1.03484	0.918261
plate5.H02	W01A8.2	W01A8.2	0.994599	0.981766
plate5.H03	W01A8.4	nuo-6	0.238383	0
plate5.H04	W01A8.6	W01A8.6	0.891732	0.369885
plate5.H05	F22D6.1	kin-14	1.01816	0.963031
plate5.H06	F22D6.2	F22D6.2	1.29699	2.85e-06
plate5.H07	F22D6.3	nars-1	0.966493	0.922573
plate5.H08	F22D6.4	nduf-6	1.05548	0.816803
plate5.H09	F22D6.5	prpf-4	1.20733	0.00478763
plate5.H10	F22D6.10	col-60	1.08708	0.564112
plate5.H11	F22D6.11	gly-18	1.31956	4.11e-07
plate6.A01	F22D6.12	gly-19	0.984702	0.960379
plate6.A02	K10D3.1	glr-3	1.27499	1.76e-11
plate6.A03	K10D3.3	taf-11.2	1.09775	0.160747
plate6.A04	K10D3.4	K10D3.4	1.17232	0.000346561
plate6.A05	H37N21.1	hpo-11	0.828535	0.000411233
plate6.A06	K07G5.1	crml-1	0.970032	0.896014
plate6.A07	K07G5.2	xpa-1	0.8401	0.00141107
plate6.A09	M05B5.4	M05B5.4	0.885484	0.0622121
plate6.A10	M05B5.5	hlh-2	0.963859	0.853621
plate6.A11	C01H6.1	col-61	0.943623	0.645789
plate6.B01	C01H6.4	C01H6.4	1.12678	0.0265029
plate6.B02	C01H6.5	nhr-23	0.508306	0
plate6.B03	C01H6.6	cnnm-4	0.163542	0
plate6.B04	C01H6.7	swsn-9	1.08124	0.32622
plate6.B05	C01H6.9	hasp-1	1.03647	0.851388
plate6.B06	R06C7.3	dhp-1	0.305455	0
plate6.B07	R06C7.5	adsl-1	0.205627	0
plate6.B08	R06C7.6	R06C7.6	0.185035	0
plate6.B09	R06C7.7	lin-61	1.20558	3.85e-06
plate6.B10	R06C7.8	bub-1	0.865606	0.0148504
plate6.B11	R06C7.10	myo-1	0.155307	0
plate6.C01	F21C3.1	twk-1	1.03864	0.833469
plate6.C02	F21C3.2	tyr-3	0.990447	0.974482
plate6.C03	F21C3.3	hint-1	0.962662	0.844299
plate6.C04	F21C3.5	pfd-6	0.21337	0
plate6.C05	F13G3.1	ztf-2	0.194377	0
plate6.C06	F13G3.4	dylt-1	1.02799	0.90733
plate6.C07	F13G3.5	ttx-7	0.831087	0.000559906
plate6.C08	F13G3.6	F13G3.6	0.94135	0.617541
plate6.C09	F13G3.7	F13G3.7	1.12562	0.029153
plate6.C10	F13G3.9	mif-3	1.06602	0.521276
plate6.C11	F13G3.10	F13G3.10	1.07011	0.467307
plate6.D01	F52A8.5	F52A8.5	1.26823	6.65e-11
plate6.D02	F52A8.6	F52A8.6	0.828604	0.000370368
plate6.D03	F07A5.3	scav-6	1.04341	0.79063
plate6.D04	F07A5.7	unc-15	0.906579	0.197705
plate6.D05	C15A11.1	col-35	1.06211	0.573039
plate6.D06	C15A11.5	col-7	0.243934	0
plate6.D07	C15A11.6	col-62	0.945749	0.672051
plate6.D08	ZK524.2	unc-13	0.888835	0.0760365
plate6.D09	T28F4.2	asic-2	1.10615	0.102676
plate6.D10	C26C6.1	pbrm-1	0.896688	0.120069
plate6.D11	C26C6.2	goa-1	0.881461	0.0478701
plate6.E01	C26C6.5	dcp-66	0.812854	4.73e-05
plate6.E02	C26C6.6	C26C6.6	1.01878	0.949224
plate6.E03	T25G3.1	T25G3.1	0.969927	0.895207
plate6.E04	T25G3.3	T25G3.3	0.791594	5.27e-06
plate6.E05	T25G3.4	T25G3.4	0.951389	0.738187
plate6.E06	D2030.1	mans-1	0.95334	0.756989
plate6.E07	D2030.2	D2030.2	1.04837	0.739228
plate6.E08	D2030.4	D2030.4	0.172521	0
plate6.E09	D2030.5	mce-1	0.889522	0.08028
plate6.E10	D2030.6	prg-1	0.905728	0.188969
plate6.E11	D2030.8	D2030.8	0.799954	2.17e-05
plate6.F01	D2030.9	wdr-23	0.852954	0.00502674
plate6.F03	F26A3.1	F26A3.1	0.853694	0.00548584
plate6.F04	F26A3.2	ncbp-2	0.408298	0
plate6.F05	F26A3.3	ego-1	0.957035	0.795043
plate6.F06	F26A3.4	F26A3.4	0.345292	0
plate6.F07	F26A3.7	F26A3.7	0.811829	6.22e-05
plate6.F08	T23G11.2	gna-2	0.991973	0.977193
plate6.F09	T23G11.3	gld-1	0.498487	0
plate6.F10	T23G11.4	T23G11.4	1.04949	0.726551
plate6.F11	T23G11.5	rlbp-1	0.921021	0.353048
plate6.G01	T23G11.6	lron-9	1.04452	0.779274
plate6.G02	T23G11.7	T23G11.7	0.988114	0.969315
plate6.G03	T23G11.8	T23G11.8	0.198186	0
plate6.G04	F27D4.1	F27D4.1	1.03345	0.873675
plate6.G05	F27D4.4	F27D4.4	0.562238	0
plate6.G06	F27D4.5	tag-173	0.880195	0.0437672
plate6.G07	ZK1014.1	nsf-1	0.527148	0
plate6.G08	H15N14.1	nsf-1	0.524453	0
plate6.G09	D2005.3	D2005.3	1.00898	0.975576
plate6.G10	D2005.5	drh-3	0.90535	0.186697
plate6.G11	F30F8.2	glna-3	0.991976	0.977297
plate6.H01	F30F8.7	F30F8.7	1.02045	0.942836
plate6.H02	F30F8.8	taf-5	0.837862	0.00110654
plate6.H03	R11A5.1	apb-3	0.422531	0
plate6.H04	R11A5.4	pck-2	0.432628	0
plate6.H05	R11A5.7	suro-1	0.547724	0
plate6.H06	F55D12.2	F55D12.2	0.938601	0.582186
plate6.H07	F55D12.4	unc-55	0.896063	0.11581
plate6.H08	F20G4.1	smgl-1	0.476981	0
plate6.H09	F20G4.3	nmy-2	0.392276	0
plate6.H10	T22C1.6	T22C1.6	0.997273	0.985407
plate6.H11	T22C1.7	jph-1	0.618681	0
plate7.A02	T22C1.10	rbg-2	0.87772	0.521745
plate7.A03	C54G4.1	rskn-2	1.2766	0.00489263
plate7.A04	C54G4.4	C54G4.4	1.24836	0.0176037
plate7.A06	C54G4.7	dod-18	0.774218	0.0419205
plate7.A07	C54G4.8	cyc-1	1.28588	0.0031986
plate7.A08	K04G2.1	iftb-1	0.751841	0.0178616
plate7.A09	K04G2.2	aho-3	0.943248	0.886357
plate7.A10	K04G2.5	ath-1	0.885795	0.577733
plate7.A11	K04G2.6	vacl-14	1.16818	0.228374
plate7.B01	K04G2.8	apr-1	1.15563	0.298966
plate7.B02	F18C12.1	che-3	0.988045	0.977687
plate7.B03	F18C12.2	rme-8	0.161421	0
plate7.B04	F18C12.3	F18C12.3	0.664918	0.000179898
plate7.B06	C09H6.2	lin-10	0.810935	0.134752
plate7.B07	C09H6.3	mau-2	0.735109	0.00859188
plate7.B08	T28B8.5	del-4	0.734519	0.00824373
plate7.B09	F08A10.1	kcnl-2	0.988164	0.977761
plate7.B10	T02E1.4	dhs-3	0.862931	0.418717
plate7.C01	ZK265.4	ceh-8	1.21902	0.0533134
plate7.C03	ZK265.6	ZK265.6	0.857998	0.385826
plate7.C04	T01G9.2	T01G9.2	1.00581	0.98287
plate7.C07	T01G9.6	kin-10	0.926014	0.817048
plate7.C08	F52B5.1	abts-1	0.813902	0.146312
plate7.C09	F52B5.3	F52B5.3	0.965044	0.945129
plate7.C11	C34B7.1	mys-4	0.971109	0.956084
plate7.D01	C34B7.2	C34B7.2	0.962978	0.940748
plate7.D02	C34B7.3	cyp-36A1	1.02192	0.966348
plate7.D03	F16D3.1	tba-5	0.739888	0.0105528
plate7.D04	F16D3.4	tbcd-1	0.761477	0.0259845
plate7.D05	F16D3.7	ser-5	0.907362	0.717238
plate7.D07	T19A6.3	T19A6.3	0.218898	0
plate7.D08	F02E9.4	sin-3	0.722804	0.00466246
plate7.D10	F02E9.8	dpt-1	1.06559	0.853757
plate7.D11	F10D11.1	sod-2	0.983767	0.973221
plate7.E01	F10D11.6	F10D11.6	0.8027	0.1066
plate7.E02	D1081.2	unc-120	0.943365	0.887038
plate7.E03	D1081.8	cdc-5L	0.508301	2.49e-10
plate7.E04	K02B12.1	ceh-6	0.620192	7.1e-06
plate7.E05	K02B12.3	sec-12	0.806698	0.120043
plate7.E06	K02B12.5	K02B12.5	0.78158	0.0544961
plate7.E07	K02B12.7	K02B12.7	0.835315	0.246466
plate7.E08	T01H8.1	rskn-1	0.132035	0
plate7.E09	T01H8.2	T01H8.2	0.973762	0.960018
plate7.E10	T01H8.5	gon-2	0.796717	0.0890815
plate7.E11	R05D11.1	daf-8	0.904084	0.697848
plate7.F01	R05D11.3	ran-4	0.646974	6.54e-05
plate7.F02	R05D11.4	R05D11.4	1.16962	0.222353
plate7.F03	R05D11.7	snrp-27	1.05039	0.90738
plate7.F04	F43G9.1	idha-1	0.817179	0.158973
plate7.F05	F43G9.2	lmd-1	0.948093	0.902641
plate7.F06	F43G9.3	slc-25A42	1.22681	0.0403475
plate7.F07	F43G9.5	cfim-1	0.907546	0.718906
plate7.F08	F43G9.6	fer-1	0.368202	0
plate7.F09	F43G9.9	cpn-1	0.833366	0.236158
plate7.F10	F43G9.10	mfap-1	0.683391	0.000688392
plate7.F11	F43G9.11	ces-1	0.161591	0
plate7.G01	F43G9.12	F43G9.12	1.02042	0.968392
plate7.G02	VF39H2L.1	syx-17	0.72778	0.00599451
plate7.G03	F39H2.1	mrt-1	0.992255	0.981391
plate7.G04	F39H2.3	F39H2.3	0.911565	0.742227
plate7.G05	K07A12.1	K07A12.1	1.18255	0.160425
plate7.G06	K07A12.3	asg-1	1.1618	0.263988
plate7.G07	K07A12.4	K07A12.4	0.835589	0.248779
plate7.G08	F39H11.1	F39H11.1	0.814365	0.148724
plate7.G09	F39H11.2	tlf-1	0.423747	7.83e-14
plate7.G10	F39H11.3	cdk-8	0.967379	0.949419
plate7.G11	F39H11.5	pbs-7	0.664621	0.000190587
plate7.H01	C36B1.1	cle-1	1.05085	0.905938
plate7.H03	C36B1.4	pas-4	0.658411	0.000143403
plate7.H04	C36B1.5	prp-4	0.858273	0.388443
plate7.H06	C36B1.12	imp-1	1.12558	0.498799
plate7.H07	DY3.1	tin-13	1.14139	0.389753
plate7.H08	DY3.2	lmn-1	1.04506	0.92167
plate7.H09	DY3.3	hlh-16	0.928421	0.828808
plate7.H10	DY3.5	pqn-26	1.03157	0.951253
plate8.A01	F36A2.2	F36A2.2	1.02605	0.933484
plate8.A02	F36A2.4	twk-30	0.729251	1.19e-05
plate8.A03	F36A2.6	rps-15	0.223945	0
plate8.A05	F36A2.9	F36A2.9	0.953559	0.841645
plate8.A06	F36A2.13	ubr-5	1.20994	0.00188335
plate8.A07	F29D10.2	F29D10.2	0.902068	0.399193
plate8.A08	F29D10.4	hum-1	0.90422	0.41943
plate8.A09	F55H12.3	F55H12.3	1.08289	0.543381
plate8.A10	T08G11.1	T08G11.1	1.24449	0.000114793
plate8.A11	T08G11.3	T08G11.3	1.08439	0.528851
plate8.B02	T08G11.5	unc-29	1.10322	0.349937
plate8.B03	F53B6.2	madd-4	0.719915	2.53e-06
plate8.B05	F32H2.4	thoc-3	0.691252	7.23e-07
plate8.B06	F32H2.5	fasn-1	0.198255	0
plate8.B07	F36F2.1	F36F2.1	1.02154	0.946872
plate8.B08	F36F2.3	rbpl-1	0.617059	2.42e-11
plate8.B09	F36F2.5	tax-2	0.711696	1.25e-06
plate8.B10	C31H5.3	acr-19	1.0289	0.924119
plate8.C01	W06D4.4	prmt-7	0.708934	8.97e-07
plate8.C02	W06D4.5	snx-3	0.962424	0.888807
plate8.C05	W10D5.3	gei-17	0.731391	2.13e-05
plate8.C06	ZK858.1	gld-4	0.999291	0.983504
plate8.C07	ZK858.4	mel-26	0.763456	0.00019715
plate8.C08	ZK858.6	ZK858.6	0.164594	0
plate8.C10	F25H5.1	lim-9	0.891684	0.30578
plate8.C11	F25H5.3	pyk-1	0.539551	2.22e-16
plate8.D05	C45G3.3	C45G3.3	0.857616	0.0934509
plate8.D06	VF36H2L.1	aph-1	1.06756	0.685246
plate8.D07	F36H2.1	tat-5	1.04346	0.859328
plate8.D08	F36H2.2	ent-6	0.698394	3.14e-07
plate8.D09	F14B4.1	F14B4.1	0.920745	0.578203
plate8.D11	F14B4.3	rpoa-2	1.19243	0.00633844
plate8.E05	C12C8.2	cbl-1	0.197982	0
plate8.E06	C12C8.3	lin-41	1.01034	0.97055
plate8.E08	M04C9.2	M04C9.2	0.806918	0.00623078
plate8.E09	M04C9.3	M04C9.3	0.843742	0.0496447
plate8.E10	M04C9.5	dyf-5	1.0326	0.910148
plate8.F03	C17E4.3	marc-3	0.177715	0
plate8.F04	C17E4.5	pabp-2	0.477099	0
plate8.F05	C17E4.6	C17E4.6	0.119673	0
plate8.F06	C17E4.9	nkb-1	0.902167	0.400083
plate8.F07	C17E4.11	mec-8	1.29366	6.15e-07
plate8.F08	F46A9.3	twk-29	0.498811	0
plate8.F09	F46A9.4	skr-2	0.948582	0.80994
plate8.F10	F46A9.5	skr-1	0.545844	0
plate8.G01	F30A10.1	calm-1	0.252603	0
plate8.G02	F30A10.3	F30A10.3	0.178073	0
plate8.G03	F30A10.4	F30A10.4	0.60728	1.21e-12
plate8.G04	F30A10.5	stl-1	0.147093	0
plate8.G06	F30A10.8	stn-1	0.803979	0.00507512
plate8.G08	F30A10.10	usp-48	0.829386	0.0237088
plate8.G09	C41G7.1	smn-1	0.195739	0
plate8.G11	C41G7.5	ahr-1	0.203639	0
plate8.H02	C36F7.4	rig-5	1.03094	0.91627
plate8.H03	F42H11.2	lem-3	0.158401	0
plate8.H05	K07A1.7	cri-1	0.890891	0.299636
plate8.H06	K07A1.8	ile-1	1.02918	0.923097
plate8.H07	K07A1.9	K07A1.9	0.964928	0.899642
plate8.H08	K07A1.11	rba-1	0.928843	0.653327
plate8.H09	K07A1.12	lin-53	0.96447	0.897578
plate8.H10	T05F1.1	nra-2	0.155388	0
plate8.H11	T05F1.3	rps-19	0.1601	0
plate9.A02	T05F1.8	T05F1.8	0.268618	0
plate9.A03	T05F1.10	dhs-4	0.246909	0
plate9.A04	T05F1.11	T05F1.11	0.75395	0.000172908
plate9.A05	C03D6.3	cel-1	0.627827	2.8e-11
plate9.A06	C03D6.4	npp-14	0.732774	2.72e-05
plate9.A07	C03D6.5	asfl-1	0.708667	2.34e-06
plate9.A08	C03D6.8	rpl-24.2	0.663378	4.28e-09
plate9.A09	C04F12.3	ikb-1	0.119002	0
plate9.A10	C04F12.4	rpl-14	0.206259	0
plate9.A11	C04F12.8	C04F12.8	0.794038	0.00303454
plate9.B01	C04F12.9	rnh-1.3	0.668491	5.86e-09
plate9.B02	C04F12.10	fce-1	0.955594	0.870294
plate9.B03	C16C2.1	ceh-5	0.735879	2.42e-05
plate9.B04	C16C2.2	eat-16	0.831548	0.0307107
plate9.B05	C16C2.3	ocrl-1	0.853802	0.0895599
plate9.B06	C16C2.4	C16C2.4	0.714482	1.97e-06
plate9.B07	K02A11.1	gfi-2	0.188234	0
plate9.B08	K02A11.3	K02A11.3	0.88977	0.315746
plate9.B09	F26E4.3	F26E4.3	0.955782	0.871653
plate9.B10	F26E4.7	F26E4.7	0.577382	4.25e-14
plate9.B11	F26E4.8	tba-1	0.788503	0.00211763
plate9.C01	F26E4.9	cco-1	0.861785	0.124803
plate9.C03	F26E4.11	hrdl-1	0.606455	1.05e-11
plate9.C04	F26E4.12	gpx-1	0.733448	1.31e-05
plate9.C05	F35C12.2	ncx-4	0.564578	8.77e-15
plate9.C06	K10C3.2	ensa-1	0.823818	0.0200295
plate9.C07	K10C3.3	zig-1	0.731696	3.02e-05
plate9.C08	K10C3.4	K10C3.4	0.164199	0
plate9.C09	K10C3.6	nhr-49	0.883934	0.267128
plate9.C10	T23H4.2	nhr-69	0.893424	0.347441
plate9.C11	T23H4.3	nas-5	0.919328	0.59422
plate9.D01	F52F12.1	2001-10-01	0.637988	1.28e-10
plate9.D02	F52F12.2	col-64	0.698941	3.4e-07
plate9.D03	F52F12.3	mom-4	0.698157	6.65e-07
plate9.D04	F52F12.4	lsl-1	0.676621	1.74e-08
plate9.D06	T24D1.1	sqv-5	0.697697	6.37e-07
plate9.D07	T24D1.4	tag-179	0.796866	0.00352142
plate9.D08	T23D8.1	mom-5	0.65074	1.39e-09
plate9.D09	T23D8.3	T23D8.3	0.915639	0.559118
plate9.D10	T23D8.5	his-67	0.625253	2.15e-11
plate9.D11	T23D8.6	his-68	0.518136	0
plate9.E01	T23D8.8	cfi-1	0.832405	0.0319964
plate9.E02	C03C11.2	fog-3	0.764873	0.000332261
plate9.E03	F10G8.3	rae-1	0.805267	0.00617112
plate9.E04	F10G8.5	ncs-2	0.709704	1.89e-06
plate9.E05	F10G8.6	nubp-1	0.957591	0.880831
plate9.E07	F10G8.9	F10G8.9	0.166132	0
plate9.E08	B0379.4	scpl-1	0.601778	2.74e-13
plate9.E09	Y106G6D.3	Y106G6D.3	0.877282	0.216577
plate9.E10	Y106G6D.7	Y106G6D.7	1.06338	0.746153
plate9.E11	C25A1.1	C25A1.1	1.01063	0.975312
plate9.F01	C25A1.3	tag-72	1.11504	0.275546
plate9.F02	C25A1.4	C25A1.4	0.8206	0.0167225
plate9.F03	C25A1.5	C25A1.5	1.13171	0.159437
plate9.F04	C25A1.6	nola-3	1.0464	0.860474
plate9.F06	C25A1.9	rsa-1	1.08534	0.549644
plate9.F08	C25A1.11	aha-1	1.44637	4.44e-16
plate9.F10	Y106G6E.4	Y106G6E.4	0.59454	9.99e-14
plate9.F11	Y106G6E.6	csnk-1	0.957649	0.881061
plate9.G02	T20F10.1	wts-1	1.06156	0.760023
plate9.G03	T20F10.3	T20F10.3	1.07152	0.678032
plate9.G04	Y106G6G.2	Y106G6G.2	1.10506	0.361367
plate9.G05	ZC434.2	rps-7	0.738814	2.87e-05
plate9.G06	ZC434.6	aph-2	0.136921	0
plate9.G07	ZC434.9	ZC434.9	1.1158	0.269821
plate9.G08	F45H11.1	sptf-1	0.721191	9.38e-06
plate9.G11	F25D7.1	cup-2	0.869256	0.165671
plate9.H01	F25D7.2	tag-353	1.10518	0.360016
plate9.H02	F25D7.3	blmp-1	0.174692	0
plate9.H03	F25D7.4	maph-1.2	1.29929	2.52e-07
plate9.H04	Y106G6H.2	pab-1	0.931559	0.705297
plate9.H05	Y106G6H.3	rpl-30	0.513626	0
plate9.H06	Y106G6H.5	Y106G6H.5	0.907796	0.482946
plate9.H07	Y106G6H.7	sec-8	0.297682	0
plate9.H08	Y106G6H.8	Y106G6H.8	1.11329	0.289658
plate9.H09	Y106G6H.14	Y106G6H.14	1.19595	0.00616623
plate9.H10	Y106G6H.15	ska-1	1.07401	0.655523

## Sheet: Hoja2
Reproduced candidates from previously published screens
pas-3, cel-1, snr-7, xpo-2	Shore et al. 2012
imb-3, pas-4, rpl-14, rpl-30, snr-2	Runkel et al., 2013
