# Supplementary material for: Combined flow cytometry and high-throughput image analysis for the study of essential genes in Caenorhabditis elegans
Source: BMC Biol. 2018 Mar 29;16:36. doi: 10.1186/s12915-018-0496-5 (PMC5875015; doi:10.1186/s12915-018-0496-5)
Supplement: Supplementary file 6 — Raw data of size measurements. Gene-by-gene data of the fold change (FC) and adjusted P value (adj.pvalue) obtained after data analysis. RNAi clones appear ordered by their position in the OrthoList RNAi sublibrary, with the GenePair name as well as the common gene name. (XLSX 112 kb) [file 12915_2018_496_MOESM6_ESM.xlsx]

## Sheet: Sheet6
well	Internal_GeneID	GeneName	FC	Single.step.Dunnett.adj.pvalue
plate1.A02	F56C11.1	bli-3	0.738205	0
plate1.A03	F56C11.2	ptr-11	1.15596	9.09e-09
plate1.A04	F56C11.3	F56C11.3	1.06464	0.107096
plate1.A05	F53G12.1	rab-11.1	1.00002	0.987567
plate1.A06	F53G12.3	duox-2	0.627951	0
plate1.A07	F53G12.5	mex-3	1.16748	9.65e-11
plate1.A08	F53G12.7	col-45	0.967306	0.678409
plate1.A09	F53G12.10	rpl-7	0.925331	0.0386739
plate1.A10	C53D5.a	imb-3	1.2166	0
plate1.A11	C53D5.b	C53D5.b	1.23954	0
plate1.B03	R119.2	R119.2	0.952802	0.376257
plate1.B04	R119.3	R119.3	1.06183	0.137743
plate1.B05	R119.4	pqn-59	1.27164	0
plate1.B06	R119.5	R119.5	1.06047	0.154027
plate1.B07	R119.6	taf-4	1.06222	0.132898
plate1.B08	W04C9.1	haf-4	1.31829	0
plate1.B09	F56A6.2	hum-7	1.10768	0.000288196
plate1.B10	T06A4.1	T06A4.1	1.1041	0.000547173
plate1.B11	T06A4.3	T06A4.3	1.21281	0
plate1.C01	ZC123.3	zfh-2	1.06569	0.0980198
plate1.C02	ZC123.4	ZC123.4	0.939031	0.147235
plate1.C03	Y95B8A_84.c	pde-6	1.29408	0
plate1.C04	Y95B8A_84.f	pde-6	0.951942	0.358379
plate1.C05	Y95B8A_84.g	Y95B8A_84.g	0.95953	0.517989
plate1.C06	Y95B8A_84.h	pde-6	1.30884	0
plate1.C07	Y95B8A_84.j	Y95B8A_84.j	1.07213	0.0514469
plate1.C08	F54A5.1	hmbx-1	1.30195	0
plate1.C09	R06A10.2	gsa-1	0.819532	1.86e-12
plate1.C11	ZK993.c	ceh-45	0.999365	0.98642
plate1.D01	K12C11.1	K12C11.1	1.12323	1.63e-05
plate1.D03	K12C11.4	dapk-1	1.11221	0.000125158
plate1.D04	F37F2.1	mrpl-15	1.30624	0
plate1.D05	F37F2.2	F37F2.2	1.07241	0.0498967
plate1.D06	F37F2.3	gst-25	1.30066	0
plate1.D07	F47G6.1	dyb-1	0.975737	0.821714
plate1.D08	F47G6.2	acs-16	0.748837	0
plate1.D09	F47G6.4	spe-15	0.902529	0.00158321
plate1.D10	M01D7.3	tub-2	1.10441	0.000452349
plate1.D11	M01D7.7	egl-30	1.11359	8.67e-05
plate1.E01	C53H9.2	C53H9.2	1.18056	2.23e-13
plate1.E02	F12B6.1	abt-2	1.02011	0.874565
plate1.E04	F23C8.4	ubxn-1	1.07448	0.0393591
plate1.E05	F23C8.5	F23C8.5	1.31209	0
plate1.E06	F23C8.6	did-2	1.28841	0
plate1.E07	F23C8.9	F23C8.9	1.18652	8.9e-14
plate1.E08	K07A3.a	ptr-12	1.00676	0.96974
plate1.E09	K07A3.b	fbp-1	1.14226	6.64e-08
plate1.E10	K07A3.c	K07A3.c	0.981151	0.888
plate1.E11	Y23H5A.5	ctn-1	1.28296	0
plate1.F01	Y23H5A.7	cars-1	1.17686	4.78e-12
plate1.F02	F32B5.8	cpz-1	0.803058	6.99e-15
plate1.F03	W03D8.4	pop-1	1.04032	0.521167
plate1.F04	W03D8.6	itx-1	1.07641	0.0318368
plate1.F05	W03D8.8	W03D8.8	1.08325	0.0137274
plate1.F06	W10C8.1	ccb-2	1.02824	0.759529
plate1.F07	W10C8.5	W10C8.5	1.0916	0.00401893
plate1.F08	M01B12.3	arx-7	1.21054	0
plate1.F09	M01B12.5	riok-1	1.05217	0.281582
plate1.F10	C45E1.1	nhr-64	1.24696	0
plate1.F11	K09H9.2	K09H9.2	1.20892	6.66e-16
plate1.G02	K09H9.6	lpd-6	1.1061	0.000362604
plate1.G03	Y44E3B.1	zip-4	1.13638	4.23e-07
plate1.G04	Y44E3B.2	tyr-5	0.793565	0
plate1.G05	W01B11.2	sulp-6	1.09488	0.00238153
plate1.G06	W01B11.3	nol-5	1.04155	0.494915
plate1.G07	W01B11.6	W01B11.6	1.14332	3.9e-08
plate1.G08	Y44E3A.3	trx-4	1.13554	4.38e-07
plate1.G09	Y44E3A.4	Y44E3A.4	1.12042	1.84e-05
plate1.G10	Y44E3A.6	Y44E3A.6	0.781221	0
plate1.H01	K03E5.3	cdk-2	1.34573	0
plate1.H02	T28F2.2	T28F2.2	1.08727	0.00773937
plate1.H03	T28F2.4	jmjc-1	1.18351	1.9e-13
plate1.H04	T28F2.5	ccb-1	1.07618	0.032646
plate1.H05	T28F2.6	col-50	1.30301	0
plate1.H06	T28F2.7	acd-5	1.10866	0.000234977
plate1.H07	D1037.1	D1037.1	1.08922	0.00581258
plate1.H08	D1037.3	ftn-2	1.3207	0
plate1.H09	D1037.4	rab-8	1.24628	0
plate1.H10	D1037.5	ipla-4	0.864694	4.49e-07
plate1.H11	H26D21.1	hus-1	1.06731	0.0838769
plate10.A01	F59C6.2	dhhc-12	0.896422	5.27e-05
plate10.A02	F59C6.4	exos-3	0.982061	0.869686
plate10.A03	F59C6.5	F59C6.5	1.00733	0.961712
plate10.A04	F59C6.7	che-13	0.901113	0.000132289
plate10.A05	F25H2.2	snx-27	1.12886	1.78e-07
plate10.A06	F25H2.4	F25H2.4	1.03832	0.459629
plate10.A07	F25H2.5	ndk-1	1.05155	0.186673
plate10.A08	F25H2.6	F25H2.6	1.11133	5.74e-06
plate10.A09	F25H2.8	ubc-25	0.964171	0.518945
plate10.A10	F25H2.9	pas-5	0.984607	0.899811
plate10.A11	F25H2.10	rla-0	0.845535	2.13e-12
plate10.B01	F25H2.11	tct-1	0.956895	0.348599
plate10.B02	F25H2.12	F25H2.12	1.00164	0.983053
plate10.B03	F25H2.13	rtel-1	0.990326	0.948581
plate10.B04	T22A3.2	hsp-12.1	0.963384	0.499909
plate10.B05	T22A3.4	set-18	0.95487	0.306054
plate10.B06	T22A3.5	pash-1	0.894741	2.59e-05
plate10.B07	T22A3.8	lam-3	0.989465	0.942722
plate10.B08	C43H8.1	arch-1	0.937715	0.0641941
plate10.B09	C43H8.2	mafr-1	1.10779	1.62e-05
plate10.B10	B0511.1	fkb-7	0.983749	0.891302
plate10.B11	B0511.4	tag-344	0.796288	0
plate10.C01	B0511.6	B0511.6	0.911383	0.00123258
plate10.C02	B0511.7	B0511.7	0.878183	4.63e-07
plate10.C03	B0511.10	eif-3.E	0.971694	0.691729
plate10.C04	B0511.12	B0511.12	0.949809	0.208997
plate10.C05	C34B2.4	C34B2.4	0.929677	0.0236021
plate10.C06	C34B2.6	C34B2.6	0.869854	2.85e-08
plate10.C08	C34B2.8	C34B2.8	1.04552	0.297374
plate10.C09	C34B2.10	C34B2.10	1.04644	0.279119
plate10.C10	B0205.3	rpn-10	0.693431	0
plate10.C11	B0205.4	B0205.4	1.0019	0.982362
plate10.D01	R13H8.1	daf-16	0.971875	0.695207
plate10.D02	F55A3.1	marc-6	1.0319	0.611473
plate10.D03	F55A3.3	F55A3.3	0.898201	8.75e-05
plate10.D04	F55A3.6	F55A3.6	0.947611	0.17356
plate10.D05	T27C10.6	lrk-1	0.981483	0.863432
plate10.D06	F49D11.1	prp-17	1.06461	0.0487877
plate10.D07	F49D11.8	cpn-4	0.864582	5.44e-09
plate10.D08	F49D11.9	tag-296	0.950057	0.212636
plate10.D09	Y52B11A.2	impt-1	1.03911	0.440909
plate10.D10	Y52B11A.4	Y52B11A.4	0.991109	0.953436
plate10.D11	Y52B11A.9	dxbp-1	1.06592	0.0417426
plate10.E01	Y52B11A.10	Y52B11A.10	0.889695	1.73e-05
plate10.E02	W02B9.1	hmr-1	0.98794	0.931227
plate10.E03	F28D9.1	rsr-1	0.925581	0.0132389
plate10.E04	W06H12.1	ztf-6	0.853808	2.17e-10
plate10.E05	Y53H1A.d	Y53H1A.d	0.996213	0.97669
plate10.E06	H25P06.2a	cdk-9	0.921098	0.00645993
plate10.E07	F56G4.4	F56G4.4	0.978261	0.814865
plate10.E08	Y53H1C.a	png-1	0.985326	0.90747
plate10.E09	K08C9.7	K08C9.7	1.00247	0.980811
plate10.E10	F32B4.4	F32B4.4	0.915907	0.00288398
plate10.E11	F32B4.6	abhd-11.1	0.966557	0.575591
plate10.F01	F15D3.1	dys-1	0.966501	0.57413
plate10.F02	F15D3.6	F15D3.6	0.827111	3.82e-14
plate10.F03	C17D12.2	unc-75	1.00846	0.955867
plate10.F05	W04G5.2	rab-11.2	0.849588	2.42e-11
plate10.F06	W04G5.6	kin-23	0.949473	0.203607
plate10.F07	F11A6.1	kpc-1	1.01462	0.907924
plate10.F08	F11A6.2	scrm-4	1.06869	0.0292617
plate10.F09	T22H2.5	scrm-1	0.91173	0.00120532
plate10.F10	T22H2.6	pgrn-1	0.858489	5.27e-09
plate10.F11	ZK1151.1	vab-10	1.1424	3.49e-10
plate10.G01	Y47H9C.4	ced-1	0.869744	4.13e-08
plate10.G02	Y47H9C.6	csp-3	1.01519	0.901949
plate10.G03	Y47H9C.7	Y47H9C.7	1.00983	0.947395
plate10.G04	R09B3.1	exo-3	0.968972	0.631777
plate10.G05	R09B3.2	R09B3.2	0.840462	1.04e-12
plate10.G06	R09B3.3	R09B3.3	0.931373	0.0293115
plate10.G07	R09B3.4	ubc-12	0.957431	0.360648
plate10.G08	R09B3.5	mag-1	0.968881	0.629684
plate10.G09	R06C1.1	hda-3	0.947685	0.175083
plate10.G11	R06C1.3	wve-1	0.945451	0.143506
plate10.H11	F14B6.6	F14B6.6	0.960864	0.440425
plate11.A01	F56H6.1	F56H6.1	1.16606	1.11e-16
plate11.A02	F56H6.5	gmd-2	1.0146	0.895187
plate11.A03	F56H6.6	bgnt-1.6	1.05223	0.0937942
plate11.A04	F56H6.8	clec-18	1.17849	0
plate11.A05	C47F8.3	C47F8.3	1.02377	0.731763
plate11.A06	C47F8.4	glct-4	1.02052	0.800254
plate11.A07	C47F8.5	C47F8.5	1.01125	0.931214
plate11.A08	C47F8.6	C47F8.6	0.995722	0.975551
plate11.A09	T09E11.1	glct-1	0.946195	0.077419
plate11.A10	T09E11.6	T09E11.6	0.943533	0.0547867
plate11.B01	T09E11.10	T09E11.10	1.18377	0
plate11.B02	T15D6.2	gly-16	1.07369	0.00334188
plate11.B03	T15D6.3	gly-17	0.667393	0
plate11.B04	T15D6.5	T15D6.5	0.934319	0.0133175
plate11.B05	T15D6.7	glct-3	1.0056	0.969646
plate11.B06	E03H4.3	E03H4.3	0.89719	1.55e-06
plate11.B07	E03H4.8	E03H4.8	0.731653	0
plate11.B08	E03H4.10	clec-17	0.828824	0
plate11.B09	E03H4.11	E03H4.11	1.04283	0.245706
plate11.B10	E03H4.12	glct-2	0.997464	0.981721
plate11.B11	C54C8.2	bgnt-1.8	0.954802	0.197628
plate11.C01	C54C8.3	C54C8.3	0.986875	0.912078
plate11.C02	C54C8.5	glct-5	0.938691	0.0272941
plate11.C03	C54C8.7	clec-11	0.998517	0.984982
plate11.C04	C54C8.11	gly-15	1.00046	0.987387
plate11.C05	T27F6.1	T27F6.1	1.04009	0.308453
plate11.C06	T27F6.2	clec-12	0.954246	0.187672
plate11.C07	T27F6.5	pars-2	0.962141	0.363714
plate11.C08	T27F6.6	T27F6.6	0.824109	0
plate11.C09	K11D2.1	K11D2.1	0.727424	0
plate11.C11	K11D2.3	unc-101	1.02492	0.704997
plate11.D01	K11D2.4	K11D2.4	0.933844	0.0126406
plate11.D02	W02D9.1	pri-2	0.950426	0.127276
plate11.D03	W02D9.2	W02D9.2	0.86967	6.82e-11
plate11.D04	W02D9.3	hmg-20	1.00673	0.963923
plate11.D05	F33E2.2	dlk-1	0.967089	0.495837
plate11.D06	F33E2.6	F33E2.6	0.95305	0.167177
plate11.D07	T07D10.2	ntr-1	0.844258	9.99e-16
plate11.D08	T07D10.4	clec-15	0.767379	0
plate11.D09	H16D19.1	clec-13	0.664818	0
plate11.D10	H28O16.1	H28O16.1	0.67958	0
plate11.D11	H28O16.2	mcrs-1	0.871551	2.66e-10
plate11.E01	T26E3.2	ndx-1	1.13986	4.65e-13
plate11.E02	T26E3.3	par-6	0.849419	1.52e-14
plate11.E03	T26E3.4	T26E3.4	0.621879	0
plate11.E04	T26E3.7	T26E3.7	0.904077	1.77e-05
plate11.E05	T06G6.9	pfd-3	0.896728	4.17e-06
plate11.E06	W02A11.1	W02A11.1	0.875452	1.14e-09
plate11.E07	W02A11.2	vps-25	0.902621	1.06e-05
plate11.E08	W02A11.3	toe-4	0.948856	0.106662
plate11.E09	W02A11.4	uba-2	0.817373	0
plate11.E10	Y18D10A.1	attf-6	0.951775	0.146712
plate11.E11	Y18D10A.2	Y18D10A.2	1.0503	0.117154
plate11.F02	Y18D10A.6	nhx-8	0.990256	0.943913
plate11.F03	Y18D10A.7	ptr-17	1.0019	0.983687
plate11.F04	Y18D10A.9	Y18D10A.9	1.03411	0.463202
plate11.F05	Y18D10A.13	pad-1	1.06787	0.00920647
plate11.F06	Y18D10A.16	Y18D10A.16	0.658973	0
plate11.F07	Y18D10A.17	car-1	1.02121	0.786372
plate11.F08	Y18D10A.19	fkb-8	0.968355	0.530506
plate11.F09	Y18D10A.20	pfn-1	1.06966	0.00659486
plate11.F10	F08A8.1	acox-1	1.01202	0.924413
plate11.F11	F08A8.2	acox-2	0.987663	0.920445
plate11.G01	F08A8.3	acox-3	0.849492	1.95e-14
plate11.G02	F08A8.4	F08A8.4	0.971763	0.621818
plate11.G03	F08A8.6	tag-138	1.00011	0.988193
plate11.G04	C47B2.2	C47B2.2	0.950568	0.129131
plate11.G05	C47B2.3	tba-2	0.705505	0
plate11.G06	C47B2.4	pbs-2	0.699456	0
plate11.G07	C47B2.5	eif-6	0.722339	0
plate11.G08	C47B2.6	gale-1	0.723815	0
plate11.G09	C47B2.7	efsc-1	0.778698	0
plate11.G10	C47B2.8	prx-11	0.924318	0.00205657
plate11.G11	CC4.3	smu-1	0.880428	1.7e-08
plate11.H01	W05B5.2	npr-14	1.08298	0.000482134
plate11.H02	Y26D4A.1	nhr-85	0.92496	0.00230032
plate11.H03	Y26D4A.9	Y26D4A.9	1.01623	0.872454
plate11.H04	F22G12.4	F22G12.4	0.729282	0
plate11.H05	F22G12.5	F22G12.5	1.1926	0
plate11.H06	F17B5.1	F17B5.1	1.04487	0.204729
plate11.H07	ZK1225.2	ZK1225.2	0.705756	0
plate11.H08	ZK1053.5	scrm-2	0.928676	0.00495302
plate11.H09	F44F1.3	F44F1.3	0.987184	0.915432
plate11.H10	M01E5.2	M01E5.2	0.805702	0
plate11.H11	M01E5.5	top-1	0.955345	0.209913
plate12.A02	T04D3.4	gcy-35	0.672396	0
plate12.A03	W08E3.1	snr-2	0.710501	0
plate12.A04	W08E3.2	W08E3.2	0.994996	0.970967
plate12.A05	W08E3.3	ola-1	0.724299	0
plate12.A06	Y40B1A.4	sptf-3	0.776076	0
plate12.A07	C01A2.3	oxa-1	0.826046	0
plate12.A09	C01A2.5	tads-1	0.931661	0.0107037
plate12.A11	Y40B1B.6	spr-5	0.91906	0.000937362
plate12.B01	Y40B1B.7	Y40B1B.7	0.757727	0
plate12.B02	Y40B1B.8	slc-25A46	0.679111	0
plate12.B03	Y48G10A.a	nhr-88	0.724403	0
plate12.B04	Y48G10A.b	Y48G10A.b	0.851547	7.32e-14
plate12.B05	Y48G10A.d	Y48G10A.d	0.881842	3.21e-08
plate12.B06	Y48G10A.e	Y48G10A.e	0.809123	0
plate12.B07	Y48G10B.b	Y48G10B.b	0.73902	0
plate12.B08	Y87G2A.a	Y87G2A.a	0.81573	0
plate12.B09	Y87G2A.b	ndx-8	0.794236	0
plate12.B10	Y87G2A.d	Y87G2A.d	0.870196	2.47e-10
plate12.B11	Y87G2A.h	Y87G2A.h	0.820667	0
plate12.C01	Y87G2A.j	aex-6	0.829673	0
plate12.C02	Y87G2A.l	glp-4	0.81809	0
plate12.C03	Y87G2A.n	cyn-15	0.777526	0
plate12.C04	Y87G2A.q	gpi-1	0.648292	0
plate12.C05	Y87G2A.s	vps-28	0.651234	0
plate12.C06	Y87G2A.v	eipr-1	0.699533	0
plate12.C07	Y87G2A.w	Y87G2A.w	0.777506	0
plate12.C08	Y6B3A.1	agef-1	0.817672	0
plate12.C09	W09C5.1	W09C5.1	0.639505	0
plate12.C10	W09C5.2	unc-59	0.942239	0.0520505
plate12.C11	W09C5.7	W09C5.7	0.771462	0
plate12.D01	W09C5.8	W09C5.8	0.663267	0
plate12.D02	W09C5.9	W09C5.9	0.740028	0
plate12.D03	W04A4.5	W04A4.5	0.694435	0
plate12.D04	Y6B3B.4	Y6B3B.4	0.686188	0
plate12.D05	Y6B3B.5	Y6B3B.5	0.888897	1.86e-07
plate12.D06	Y6B3B.9	Y6B3B.9	0.848154	2.61e-14
plate12.D07	Y6B3B.10	lagr-1	0.753024	0
plate12.D10	Y37H9A.6	ndx-4	0.887943	1.72e-07
plate12.D11	W09G3.1	W09G3.1	0.67788	0
plate12.E02	W09G3.3	W09G3.3	0.630497	0
plate12.E03	W04A8.1	W04A8.1	0.76431	0
plate12.E04	W04A8.7	taf-1	0.702176	0
plate12.E05	Y71A12C.2	Y71A12C.2	0.784582	0
plate12.E06	F47G4.3	gpdh-1	0.895303	2.26e-06
plate12.E07	F47G4.7	smd-1	0.931334	0.00987417
plate12.E08	Y63D3A.5	tfg-1	0.632552	0
plate12.E09	Y63D3A.7	Y63D3A.7	0.84523	1.89e-14
plate12.E10	Y63D3A.8	Y63D3A.8	0.698076	0
plate12.E11	K03D10.1	kal-1	0.649583	0
plate12.F01	K03D10.3	mys-2	0.720753	0
plate12.F02	C37A5.1	best-8	0.718366	0
plate12.F03	ZK849.2	gopc-1	0.660256	0
plate12.F04	ZK849.5	best-26	0.783035	0
plate12.F05	C49A1.2	best-10	0.72829	0
plate12.F06	C49A1.3	best-11	0.726341	0
plate12.F07	F09C3.1	pes-7	0.933488	0.0142451
plate12.F08	F49B2.5	src-2	0.881024	6.71e-09
plate12.F09	F49B2.6	F49B2.6	0.858789	1.36e-12
plate12.F10	Y105E8A.b	exoc-8	0.700721	0
plate12.G01	Y105E8C.d	ekl-4	0.695247	0
plate12.G02	Y105E8C.e	rps-20	0.665696	0
plate12.G03	Y105E8C.f	Y105E8C.f	0.716284	0
plate12.G04	Y105E8C.j	Y105E8C.j	0.693803	0
plate12.G06	Y105E8C.l	hpo-13	0.863223	1.31e-11
plate12.G07	Y105E8C.n	apg-1	0.783251	0
plate12.G08	Y105E8C.o	Y105E8C.o	0.869574	2.01e-10
plate12.G09	Y105E8C.p	Y105E8C.p	0.847575	1.59e-14
plate12.G10	Y105E8C.q	Y105E8C.q	0.860792	9.94e-12
plate12.G11	Y105E8D.c	rpom-1	0.767056	0
plate12.H03	Y105E8B.f	Y105E8B.f	0.664222	0
plate12.H04	Y54E5A.1	ttm-5	0.893172	7.38e-07
plate12.H05	Y54E5A.4	npp-4	0.805809	0
plate12.H06	Y54E5A.5	Y54E5A.5	0.89503	1.24e-06
plate12.H07	Y54E5A.6	Y54E5A.6	0.758275	0
plate12.H08	Y54E5A.7	Y54E5A.7	0.694479	0
plate12.H09	K05C4.1	pbs-5	0.626673	0
plate12.H10	K05C4.2	K05C4.2	0.670224	0
plate12.H11	K05C4.6	hmp-2	0.815493	0
plate13.A01	K05C4.7	K05C4.7	0.976957	0.796036
plate13.A02	F39B2.1	hinf-1	0.672329	0
plate13.A05	F39B2.4	sur-2	0.841542	9.72e-13
plate13.A06	F39B2.5	F39B2.5	1.01366	0.917726
plate13.A08	F39B2.7	mtcu-1	1.04736	0.263607
plate13.A11	F39B2.11	mtx-1	0.984747	0.90274
plate13.B01	K11B4.1	K11B4.1	0.953659	0.283016
plate13.B02	Y54E5B.1	smp-1	0.640407	0
plate13.B03	Y54E5B.3	let-49	0.678935	0
plate13.B04	Y54E5B.4	ubc-16	1.0469	0.271427
plate13.B05	F32A7.3	eva-1	0.843415	2.62e-12
plate13.B06	F32A7.5	maph-1.1	0.660436	0
plate13.B07	ZK270.1	ptr-23	0.89596	3.95e-05
plate13.B08	ZK270.2	frm-1	1.20357	0
plate13.B10	ZK909.3	ZK909.3	0.691695	0
plate13.B11	ZK909.4	ces-2	1.04354	0.342637
plate13.C01	ZK337.1	tep-1	0.696134	0
plate13.C02	ZK337.2	klu-1	0.99874	0.984179
plate13.C03	F33H2.1	dog-1	0.722758	0
plate13.C04	F33H2.2	F33H2.2	0.939711	0.0814379
plate13.C05	F33H2.3	F33H2.3	0.969719	0.650751
plate13.C06	F33H2.5	pole-1	0.970149	0.660581
plate13.C07	F33H2.6	F33H2.6	0.87994	5.85e-07
plate13.C08	F33H2.7	set-10	0.917773	0.00394044
plate13.C09	F31C3.3	F31C3.3	0.789964	0
plate13.C10	F31C3.4	F31C3.4	0.802247	0
plate13.C11	F31C3.5	psf-2	0.996402	0.977715
plate13.D03	Y18H1A_67.f	pif-1	0.859181	2.7e-09
plate13.D04	Y18H1A_67.j	Y18H1A_67.j	0.722264	0
plate13.D05	Y18H1A_67.n	hgap-1	0.947507	0.174167
plate13.D06	Y18H1A_68.d	Y18H1A_68.d	0.947803	0.178934
plate13.D07	Y18H1A_68.g	hasp-2	0.949154	0.200926
plate13.D08	Y34D9A_150.c	Y34D9A_150.c	0.952432	0.259583
plate13.D09	Y34D9A_150.d	glrx-10	1.02131	0.822991
plate13.D10	Y34D9A_151.a	spd-1	0.706882	0
plate13.D11	Y34D9A_151.b	spd-1	0.765704	0
plate13.E01	Y34D9A_151.d	spd-1	0.96885	0.631097
plate13.E02	Y34D9A_152.a	vps-4	0.98272	0.880145
plate13.E03	Y34D9A_153.a	mrpl-38	0.828377	1.78e-14
plate13.E04	Y39G10A_228.a	dot-1.1	0.923339	0.00984987
plate13.E05	Y39G10A_237.a	abtm-1	0.95776	0.371165
plate13.E06	Y39G10A_237.b	eif-3.I	0.866201	7.91e-09
plate13.E07	Y39G10A_243.c	ugt-31	0.693802	0
plate13.E08	Y39G10A_244.c	nekl-1	0.693668	0
plate13.E09	Y39G10A_246.b	Y39G10A_246.b	0.796154	0
plate13.E11	Y39G10A_246.i	icp-1	0.771391	0
plate13.F01	Y47G6A_241.b	pcaf-1	0.681844	0
plate13.F02	Y47G6A_242.b	Y47G6A_242.b	0.712211	0
plate13.F03	Y47G6A_242.c	msh-6	0.772558	0
plate13.F04	Y47G6A_245.a	lpd-3	0.765011	0
plate13.F05	Y47G6A_245.b	lpd-3	0.661347	0
plate13.F06	Y47G6A_245.c	Y47G6A_245.c	0.80297	0
plate13.F08	Y47G6A_245.f	rnp-6	0.975984	0.778075
plate13.F10	Y47G6A_245.j	miro-2	0.599197	0
plate13.F11	Y47G6A_245.k	lpd-3	0.909798	0.00102898
plate13.G01	Y47G6A_246.a	Y47G6A_246.a	0.920919	0.00669524
plate13.G02	Y47G6A_246.b	2001-09-01	0.746099	0
plate13.G03	Y47G6A_247.a	Y47G6A_247.a	0.948856	0.195791
plate13.G04	Y47G6A_247.f	spg-7	0.901398	0.00016615
plate13.G05	Y47G6A_247.g	spg-7	0.82595	5.88e-15
plate13.G06	Y47G6A_247.h	Y47G6A_247.h	0.751574	0
plate13.G07	Y47G6A_247.i	crn-1	0.717443	0
plate13.G08	Y48G1A_53.a	mbtr-1	1.00222	0.98169
plate13.G09	Y48G1A_53.b	mbtr-1	0.755713	0
plate13.G10	Y48G1A_53.d	Y48G1A_53.d	0.730416	0
plate13.G11	Y48G1A_54.b	xpo-2	1.00652	0.966546
plate13.H01	Y48G1A_54.c	xpo-2	0.95958	0.41294
plate13.H02	Y48G1A_54.d	Y48G1A_54.d	1.06505	0.0474714
plate13.H03	Y48G1B_55.e	Y48G1B_55.e	0.747277	0
plate13.H04	Y48G1C_55.a	atm-1	1.11449	4.84e-06
plate13.H05	Y48G1C_55.c	snpc-3.3	0.866804	1.45e-08
plate13.H06	Y48G1C_55.e	Y48G1C_55.e	0.717573	0
plate13.H07	Y48G1C_55.f	snpc-3.3	0.882843	1.99e-06
plate13.H09	Y48G8A_2614.a	Y48G8A_2614.a	0.715396	0
plate13.H10	Y48G8A_3051.a	Y48G8A_3051.a	0.703177	0
plate13.H11	Y48G8A_3051.b	Y48G8A_3051.b	0.783127	0
plate14.A01	Y48G8A_3051.d	herc-1	0.83967	0
plate14.A02	Y48G8A_3671.a	grh-1	0.768233	0
plate14.A03	Y48G8A_3945.b	herc-1	0.848497	0
plate14.A04	Y48G8A_3945.c	rpl-17	0.66863	0
plate14.A05	Y48G8A_3945.e	aps-3	0.807042	0
plate14.A06	Y48G8A_3945.g	herc-1	1.06368	0.00150378
plate14.A07	Y50C1_320.a	otub-2	0.920248	8.46e-06
plate14.A08	Y54E10A_155.b	txl-1	0.999318	0.98667
plate14.A09	Y54E10A_155.c	cogc-1	0.915391	1.92e-06
plate14.A10	Y54E10A_155.d	cogc-1	0.891487	2.02e-11
plate14.A11	Y54E10A_156.a	cdt-1	0.817508	0
plate14.B01	Y54E10A_159.b	mrpl-17	0.988119	0.895534
plate14.B02	Y54E10A_159.c	Y54E10A_159.c	0.773975	0
plate14.B03	Y54E10B_152.b	col-48	0.865052	0
plate14.B04	Y54E10B_152.d	col-48	0.928926	0.000134892
plate14.B05	Y54E10B_152.e	mek-2	0.829436	0
plate14.B07	Y54E10B_159.a	Y54E10B_159.a	0.846806	0
plate14.B08	Y54E10B_159.b	mod-5	0.804296	0
plate14.B09	Y54E10B_159.c	rpb-7	0.858336	0
plate14.B10	Y54E10B_159.e	Y54E10B_159.e	0.940061	0.0032583
plate14.B11	Y54E10B_159.g	Y54E10B_159.g	0.783713	0
plate14.C01	Y54E10B_159.h	Y54E10B_159.h	0.894607	6.47e-11
plate14.C02	Y54E10B_159.i	Y54E10B_159.i	0.814989	0
plate14.C03	Y65B4A_174.a	Y65B4A_174.a	0.800908	0
plate14.C04	Y65B4A_174.b	Y65B4A_174.b	0.944124	0.00868545
plate14.C05	Y65B4A_179.a	Y65B4A_179.a	0.810799	0
plate14.C06	Y65B4A_179.b	Y65B4A_179.b	0.87121	3.33e-16
plate14.C07	Y65B4A_182.a	Y65B4A_182.a	0.760035	0
plate14.C08	Y65B4A_182.b	Y65B4A_182.b	0.756175	0
plate14.C09	Y65B4A_182.c	vps-20	0.60108	0
plate14.C10	Y65B4B_9.b	acs-13	0.94858	0.0213288
plate14.D01	Y65B4B_10.b	icd-2	1.07447	5.3e-05
plate14.D02	Y65B4B_10.c	psf-3	0.857523	0
plate14.D03	Y65B4B_10.d	icd-2	0.916879	2.84e-06
plate14.D04	Y65B4B_10.e	wwp-1	0.81476	0
plate14.D05	Y65B4B_11.a	wwp-1	0.898686	9.45e-09
plate14.D06	Y71F9A_270.a	Y71F9A_270.a	0.839199	0
plate14.D07	Y71F9A_270.b	parp-1	0.969579	0.379124
plate14.D08	Y71F9A_279.b	nxt-1	0.819095	0
plate14.D09	Y71F9A_282.b	copa-1	0.7308	0
plate14.D10	Y71F9A_290.a	cogc-3	0.894428	1.05e-10
plate14.D11	Y71F9A_292.b	Y71F9A_292.b	0.936384	0.00143151
plate14.E01	Y71F9A_294.c	rpl-1	0.670824	0
plate14.E02	Y71F9A_294.d	Y71F9A_294.d	0.81867	0
plate14.E03	Y71F9A_294.e	Y71F9A_294.e	0.858449	0
plate14.E04	Y71F9B_275.b	Y71F9B_275.b	0.680821	0
plate14.E05	Y71F9B_286.b	snr-7	0.786937	0
plate14.E07	Y71F9B_287.b	dnj-30	0.715637	0
plate14.E08	Y71F9B_297.a	sop-3	0.703601	0
plate14.E09	Y71F9B_297.c	lron-11	0.720595	0
plate14.E10	Y71F9B_297.d	Y71F9B_297.d	0.903175	8.45e-09
plate14.E11	Y71G12A_187.a	ubc-3	0.866605	0
plate14.F01	Y71G12A_187.b	lsm-6	0.833191	0
plate14.F02	Y71G12A_195.b	tln-1	0.782116	0
plate14.F03	Y71G12A_195.c	tln-1	0.715334	0
plate14.F04	Y71G12A_195.e	tln-1	0.76177	0
plate14.F05	Y71G12A_200.a	drag-1	0.74251	0
plate14.F06	Y71G12A_201.a	ddx-27	0.758137	0
plate14.F07	Y71G12A_202.d	chaf-2	0.796527	0
plate14.F08	Y71G12A_203.a	Y71G12A_203.a	0.809675	0
plate14.F09	Y71G12A_203.c	ddx-27	0.866862	0
plate14.F10	C01B12.1	sqt-2	0.786778	0
plate2.A02	T12F5.4	lin-59	0.99227	0.958746
plate2.A03	T12F5.5	larp-5	0.970084	0.58407
plate2.A04	ZK770.1	asic-1	1.095	1.87e-05
plate2.A05	C32E8.2	rpl-13	0.750618	0
plate2.A06	C32E8.3	tppp-1	1.0258	0.689816
plate2.A07	C32E8.5	C32E8.5	0.890763	2.81e-07
plate2.A08	C32E8.7	ric-19	1.00456	0.974852
plate2.A09	C32E8.8	ptr-2	1.08026	0.0009741
plate2.A10	C32E8.9	C32E8.9	1.12843	9.69e-10
plate2.A11	C32E8.10	unc-11	1.01637	0.873377
plate2.B01	C32E8.11	ubr-1	0.961454	0.354344
plate2.B02	F53F10.1	F53F10.1	1.08755	0.000168275
plate2.B03	F53F10.4	unc-108	0.834545	2.22e-16
plate2.B04	F53F10.5	npp-11	1.04952	0.133497
plate2.B05	T03F1.1	uba-5	1.04268	0.257442
plate2.B06	T03F1.2	coq-4	1.07892	0.00112524
plate2.B07	T03F1.3	pgk-1	1.03733	0.386053
plate2.B08	T03F1.8	guk-1	1.05774	0.0487693
plate2.B09	T03F1.10	clec-53	0.985543	0.89822
plate2.B10	T03F1.11	tfbm-1	1.04822	0.153128
plate2.B11	C50F2.3	C50F2.3	0.945865	0.0778698
plate2.C01	C50F2.6	fkb-5	1.05802	0.046899
plate2.C02	C50F2.8	magu-3	1.15415	1.67e-15
plate2.C03	T20F5.2	pbs-4	0.903595	1.67e-05
plate2.C04	T20F5.3	mrrf-1	1.05232	0.0975295
plate2.C05	T21E3.1	egg-4	1.0793	0.00109671
plate2.C06	T21E3.3	lrp-2	1.07467	0.00276435
plate2.C07	F47B3.7	F47B3.7	1.09116	6.01e-05
plate2.C08	F28H1.3	aars-2	0.875494	6.21e-10
plate2.C09	F28H1.4	F28H1.4	1.03504	0.446977
plate2.C10	F55C7.7	unc-73	1.07633	0.00215211
plate2.C11	C09D1.1	unc-89	0.657877	0
plate2.D01	C24G7.1	delm-2	1.05269	0.0936337
plate2.D02	C24G7.2	acd-1	1.06828	0.00944026
plate2.D03	C24G7.4	acd-2	1.04505	0.209434
plate2.D04	E01A2.b	poml-3	0.776618	0
plate2.D05	E01A2.d	let-504	0.930272	0.00719323
plate2.D06	E01A2.f	let-504	1.07827	0.00146881
plate2.D07	E01A2.h	E01A2.h	1.0758	0.00227828
plate2.D08	E01A2.i	E01A2.i	1.0985	7.81e-06
plate2.D09	R12E2.2	suco-1	0.873017	2.51e-10
plate2.D10	R12E2.3	rpn-8	0.879487	4.75e-09
plate2.D11	R12E2.10	egg-5	0.870452	1.8e-09
plate2.E01	R12E2.11	R12E2.11	1.01761	0.854209
plate2.E02	R12E2.12	mrps-6	1.0123	0.922744
plate2.E03	R12E2.13	R12E2.13	1.07617	0.00212088
plate2.E04	C18E3.5	C18E3.5	1.02515	0.705278
plate2.E05	C18E3.6	cas-2	1.04616	0.188282
plate2.E06	C43E11.1	acin-1	0.856925	4.85e-13
plate2.E07	C43E11.2	mus-81	1.09488	2.57e-05
plate2.E08	C43E11.3	met-1	1.04274	0.256623
plate2.E09	C43E11.6	nab-1	1.07325	0.00373159
plate2.E10	C43E11.7	ndx-7	0.916447	0.000523938
plate2.E11	C43E11.8	exoc-7	0.962547	0.382477
plate2.F01	C43E11.9	C43E11.9	0.731265	0
plate2.F02	C43E11.10	cdc-6	0.983975	0.878229
plate2.F03	C43E11.11	cogc-5	1.05721	0.0526957
plate2.F04	Y47D9A.f	scpl-3	1.02886	0.612527
plate2.F05	Y47D9A.g	Y47D9A.g	0.963213	0.39933
plate2.F06	T03A1.3	anc-1	1.11964	2.45e-08
plate2.F07	T03A1.4	anc-1	0.888271	2.76e-07
plate2.F08	ZK973.a	ZK973.a	1.00531	0.97162
plate2.F09	ZK973.b	lpd-5	0.805055	0
plate2.F10	ZK973.c	ZK973.c	1.05942	0.0385281
plate2.F11	ZK973.e	anc-1	1.02506	0.706854
plate2.G01	ZK973.f	anc-1	1.02726	0.653576
plate2.G02	ZK973.g	anc-1	1.07465	0.00286573
plate2.G03	ZK973.h	anc-1	0.734375	0
plate2.G04	ZK973.i	anc-1	1.04255	0.25962
plate2.G05	ZK973.k	pdp-1	0.876342	1.68e-09
plate2.G06	T21E12.4	dhc-1	0.908285	7.11e-05
plate2.G07	C11D9.1	tiam-1	0.953306	0.178439
plate2.G08	C41D11.2	eif-3.H	1.01876	0.835491
plate2.G10	C41D11.5	cmt-1	0.860035	5.78e-12
plate2.G11	C41D11.7	eri-7	1.08007	0.000965678
plate2.H01	C41D7.2	ptr-3	1.03277	0.507051
plate2.H02	T01A4.1	gcy-28	1.0391	0.3409
plate2.H03	D1007.1	ceh-17	1.11574	5.83e-08
plate2.H04	D1007.5	D1007.5	0.983912	0.876882
plate2.H05	D1007.6	rps-10	0.971081	0.610507
plate2.H06	D1007.7	nrd-1	1.01829	0.84356
plate2.H07	D1007.12	rpl-24.1	0.925432	0.00288468
plate2.H08	D1007.15	D1007.15	0.640736	0
plate2.H09	C44E4.1	ubr-4	1.067	0.012013
plate2.H10	C44E4.3	got-2.1	0.735311	0
plate2.H11	C44E4.4	C44E4.4	1.10215	2.09e-06
plate3.A01	C44E4.5	C44E4.5	0.970083	0.65834
plate3.A06	B0041.6	ptps-1	1.02779	0.703093
plate3.A07	W09C3.2	W09C3.2	1.00251	0.978692
plate3.A08	W09C3.4	W09C3.4	1.00508	0.969614
plate3.A10	C10H11.3	ugt-25	0.995622	0.972389
plate3.B02	C10H11.8	C10H11.8	0.93894	0.0816708
plate3.B03	C10H11.9	let-502	0.672024	0
plate3.B04	M04F3.1	rpa-2	1.10104	0.00018252
plate3.B06	M04F3.5	M04F3.5	1.04806	0.259173
plate3.B07	F54D7.2	F54D7.2	0.996438	0.975373
plate3.B08	F57C9.1	F57C9.1	0.993434	0.962976
plate3.B09	C01F4.2	rga-6	1.10566	5.81e-05
plate3.B11	F21F3.1	pgal-1	0.962427	0.484288
plate3.C03	F28B3.1	dip-2	1.05131	0.202366
plate3.C04	F28B3.5	F28B3.5	1.01124	0.934848
plate3.C06	W03G9.4	app-1	0.78294	0
plate3.C07	W03G9.6	paf-1	0.928699	0.0244296
plate3.C08	F54C1.2	dom-3	0.998547	0.981627
plate3.C09	F54C1.5	dyf-1	0.747586	0
plate3.C10	C46H11.2	C46H11.2	0.907888	0.000864661
plate3.D02	C46H11.11	fhod-1	1.01548	0.895699
plate3.D03	Y110A7A.a	let-630	0.990848	0.948694
plate3.D04	Y110A7A.d	mat-1	0.76281	0
plate3.D05	Y110A7A.e	elpc-1	0.705018	0
plate3.D06	Y110A7A.f	pas-3	1.00488	0.970402
plate3.D07	Y110A7A.g	chp-1	0.75664	0
plate3.D09	Y110A7A.i	ift-20	0.957298	0.368088
plate3.D10	Y110A7A.j	pas-3	1.04632	0.291643
plate3.D11	Y110A7A.l	Y110A7A.l	0.754881	0
plate3.E01	Y110A7A.m	prp-31	1.13449	3.59e-08
plate3.E03	Y110A7A.p	mtm-1	1.04489	0.321256
plate3.E04	Y110A7A.q	tyms-1	0.973074	0.720247
plate3.E05	Y110A7A.r	unc-63	0.758354	0
plate3.E06	Y110A7A.s	Y110A7A.s	0.859967	2.54e-09
plate3.E07	F56A3.2	slx-1	1.02543	0.74912
plate3.E08	F56A3.3	npp-6	0.766447	0
plate3.E09	C32E12.1	C32E12.1	0.90374	0.000349723
plate3.E10	C32E12.2	pde-5	0.947886	0.189456
plate3.E11	B0261.1	B0261.1	0.952933	0.278134
plate3.F01	B0261.4	mrpl-47	0.685374	0
plate3.F02	C01G8.2	cln-3.2	0.998774	0.982243
plate3.F03	C01G8.3	dhs-1	1.12487	9.06e-07
plate3.F04	C01G8.4	dnj-4	0.695724	0
plate3.F06	C01G8.7	let-526	0.74687	0
plate3.F07	C01G8.8	let-526	1.00261	0.978366
plate3.F08	F48C1.1	aman-3	1.05178	0.194482
plate3.F09	F48C1.4	let-526	1.05174	0.19525
plate3.F10	F55A12.3	ppk-1	0.893063	4.4e-05
plate3.G01	F55A12.7	apm-1	0.948253	0.195439
plate3.G02	F55A12.8	nath-10	0.728341	0
plate3.G03	F55A12.9	pqn-44	0.962476	0.485621
plate3.G04	C24A11.8	coq-1	1.03538	0.535496
plate3.G05	C24A11.9	C24A11.9	0.987346	0.923168
plate3.G06	C30H7.2	C30H7.2	0.997152	0.977694
plate3.G07	F27C1.2	F27C1.2	0.610691	0
plate3.G08	F27C1.6	F27C1.6	0.908283	0.00102574
plate3.G09	F27C1.7	atp-3	1.00837	0.953436
plate3.G11	T05E8.1	ferl-1	0.831053	2.67e-13
plate3.H01	T05E8.3	let-355	1.00961	0.945891
plate3.H02	C09D4.1	C09D4.1	0.763874	0
plate3.H03	C09D4.4	C09D4.4	0.932812	0.0411216
plate3.H04	C09D4.5	rpl-19	0.744687	0
plate3.H06	F59A3.3	mrpl-24	0.759016	0
plate3.H07	F59A3.4	F59A3.4	0.630092	0
plate3.H08	F59A3.6	rpa-4	0.794978	0
plate3.H10	M01A10.2	tom-1	0.839145	7.8e-12
plate3.H11	M01A10.3	tom-1	1.00793	0.955994
plate4.A01	M01E11.1	M01E11.1	1.0211	0.837785
plate4.A02	M01E11.2	M01E11.2	0.880882	1.53e-06
plate4.A03	M01E11.5	cey-3	0.997106	0.981467
plate4.A04	M01E11.6	klp-15	1.01596	0.902665
plate4.A05	M01E11.7	tns-1	1.08356	0.00392777
plate4.A06	F46F11.1	F46F11.1	0.966526	0.598294
plate4.A07	F46F11.2	cey-2	0.954164	0.314704
plate4.A08	F46F11.3	tns-1	0.930568	0.0315857
plate4.A09	F46F11.4	ubl-5	0.899089	0.000152786
plate4.A10	F46F11.5	vha-10	1.06536	0.0519974
plate4.A11	F46F11.7	F46F11.7	0.849028	3.86e-11
plate4.B01	F46F11.8	F46F11.8	0.766028	0
plate4.B02	F46F11.9	trpp-8	0.980885	0.866098
plate4.B03	N/A	NA	0.916998	0.0044099
plate4.B05	F55F8.3	F55F8.3	0.882475	3.32e-06
plate4.B06	F55F8.4	cir-1	1.00263	0.982125
plate4.B07	F55F8.5	wdr-12	1.00634	0.969634
plate4.B08	F55F8.9	F55F8.9	1.20615	0
plate4.B09	T19B4.1	pamn-1	1.00075	0.986702
plate4.B10	T19B4.2	npp-7	0.724247	0
plate4.B11	T19B4.3	T19B4.3	0.788167	0
plate4.C01	T19B4.4	dnj-21	0.973971	0.756277
plate4.C02	T19B4.7	unc-40	0.770445	0
plate4.C03	C04F1.3	lim-7	0.933821	0.0479279
plate4.C04	F56H1.1	che-14	1.22555	0
plate4.C05	F56H1.4	rpt-5	0.744937	0
plate4.C06	F56H1.5	ccpp-1	1.06274	0.0711069
plate4.C07	T22E7.1	lron-8	0.87867	1.15e-06
plate4.C08	T22E7.2	dhhc-11	0.945004	0.153219
plate4.C09	B0414.2	rnt-1	1.24862	0
plate4.C10	B0414.3	hil-5	0.878434	1.72e-06
plate4.C11	B0414.5	cpb-3	1.08167	0.00536128
plate4.D01	B0414.7	mtk-1	0.781907	0
plate4.D02	B0414.8	vps-51	0.985632	0.918439
plate4.D03	C32F10.1	obr-4	1.02517	0.77137
plate4.D04	C32F10.2	lin-35	0.926049	0.0170007
plate4.D05	C32F10.5	hmg-3	0.901455	0.000240511
plate4.D06	C32F10.8	C32F10.8	1.18547	1.11e-16
plate4.D07	F33D11.1	F33D11.1	1.21705	0
plate4.D08	F33D11.3	col-54	1.01383	0.9227
plate4.D09	F33D11.5	twk-47	1.19462	0
plate4.D10	F33D11.9	hpo-3	1.05895	0.106036
plate4.D11	F33D11.10	F33D11.10	0.98708	0.930643
plate4.E01	F33D11.11	vpr-1	0.788807	0
plate4.E02	C34G6.1	hpo-27	0.909067	0.00119279
plate4.E03	C34G6.4	pgp-2	1.01084	0.945681
plate4.E04	C34G6.5	cdc-7	0.996687	0.980317
plate4.E05	C34G6.7	stam-1	1.06523	0.0535951
plate4.E06	B0207.6	B0207.6	1.00401	0.978058
plate4.E07	B0207.12	avr-14	1.11989	1.08e-06
plate4.E08	C06A5.1	inst-1	1.1519	1.08e-09
plate4.E09	C06A5.3	C06A5.3	1.08866	0.00166261
plate4.E10	C06A5.7	unc-94	0.937145	0.0701858
plate4.F01	B0025.3	csn-2	1.02364	0.798512
plate4.F03	C27A12.6	C27A12.6	1.03387	0.589095
plate4.F04	C27A12.7	C27A12.7	1.006	0.971048
plate4.F05	C27A12.8	ari-1	1.09525	0.000516561
plate4.F06	C27A12.9	C27A12.9	1.17177	5.68e-14
plate4.F07	ZK484.2	haf-9	1.14342	6.12e-10
plate4.F08	T27A3.1	trak-1	0.966579	0.599323
plate4.F09	T27A3.2	usp-5	0.972596	0.729164
plate4.F11	T27A3.6	T27A3.6	0.876235	6.39e-07
plate4.G01	F56F4.5	pept-3	0.952344	0.277361
plate4.G02	F56F4.6	abt-6	0.976338	0.797758
plate4.G03	T09B4.1	pigv-1	1.04551	0.321057
plate4.G04	T09B4.6	T09B4.6	1.03592	0.541111
plate4.G05	T09B4.8	T09B4.8	1.02131	0.834622
plate4.G06	T09B4.9	tin-44	0.968593	0.64515
plate4.G07	T09B4.10	chn-1	1.05347	0.175957
plate4.G08	T05E7.1	T05E7.1	1.06862	0.035269
plate4.G09	T05E7.3	T05E7.3	1.00591	0.971495
plate4.G10	T08B2.5	T08B2.5	0.940052	0.0955244
plate4.G11	T08B2.7	ech-1.2	0.799105	0
plate4.H01	T08B2.8	ech-1.2	0.951746	0.265605
plate4.H02	T08B2.9	fars-1	0.704624	0
plate4.H04	C48E7.2	let-611	0.921184	0.00834508
plate4.H05	C48E7.3	lpd-2	0.9842	0.904157
plate4.H06	C48E7.5	cof-2	1.00257	0.982095
plate4.H07	C48E7.6	C48E7.6	1.05696	0.128654
plate4.H08	C10G11.5	pnk-1	0.989747	0.949544
plate4.H09	C10G11.9	spch-2	1.14079	1.03e-09
plate4.H10	F26B1.2	hrpk-1	1.07056	0.0277185
plate4.H11	F26B1.3	ima-2	1.22418	0
plate5.A01	F26B1.4	col-58	0.926336	0.00150652
plate5.A02	F26B1.7	let-381	0.99842	0.984322
plate5.A03	K04F10.1	K04F10.1	0.70792	0
plate5.A05	K04F10.4	bli-4	0.992323	0.955878
plate5.A07	K04F10.7	K04F10.7	0.890926	2.91e-08
plate5.A08	ZC308.1	gld-2	0.705105	0
plate5.A09	ZC328.2	klu-2	0.850187	3.33e-16
plate5.A10	ZC328.3	ZC328.3	0.915178	9.78e-05
plate5.A11	R10A10.2	rbx-2	0.914213	9.72e-05
plate5.B01	F37E3.1	ncbp-1	0.789083	0
plate5.B02	T23H2.2	snt-4	0.886125	3.15e-09
plate5.B03	T23H2.3	T23H2.3	0.931532	0.00437627
plate5.B04	T23H2.5	rab-10	0.775851	0
plate5.B05	K06A5.6	acdh-3	0.774429	0
plate5.B06	K06A5.7	cdc-25.1	0.968853	0.500094
plate5.B07	K06A5.8	nmtn-1	0.8558	1.3e-14
plate5.B08	C55B7.1	glh-2	0.630588	0
plate5.B09	C55B7.2	gly-2	0.880558	2.44e-10
plate5.B10	C55B7.4	acdh-1	0.881525	9.2e-10
plate5.B11	C55B7.5	uri-1	0.736369	0
plate5.C01	C55B7.8	dbr-1	0.986136	0.895211
plate5.C02	C55B7.9	mdt-18	0.945608	0.0495848
plate5.C03	C55B7.12	che-1	0.768102	0
plate5.C04	T10E9.7	nuo-2	0.775563	0
plate5.C05	T10E9.9	acdh-4	0.7285	0
plate5.C06	F57B10.1	let-607	0.789015	0
plate5.C07	F57B10.5	F57B10.5	0.981584	0.821886
plate5.C08	F57B10.6	xpg-1	0.917624	0.000161787
plate5.C09	F57B10.7	tre-1	0.864163	1.79e-11
plate5.C10	F57B10.8	F57B10.8	0.876244	3.3e-11
plate5.C11	F57B10.9	spg-20	0.669226	0
plate5.D01	F57B10.10	dad-1	0.894594	2.72e-07
plate5.D02	F57B10.11	bag-1	0.90128	8.82e-07
plate5.D03	D2092.1	mctp-1	1.02945	0.548682
plate5.D04	D2092.2	ppfr-2	0.983939	0.862796
plate5.D05	D2092.3	acr-11	0.726805	0
plate5.D06	D2092.4	D2092.4	0.724155	0
plate5.D07	D2092.5	maco-1	0.903581	3.25e-06
plate5.D08	ZC581.1	nekl-2	0.742405	0
plate5.D09	ZC581.9	ZC581.9	0.970396	0.544256
plate5.D10	T23B3.3	T23B3.3	0.762625	0
plate5.E01	W02D3.2	dhod-1	1.01559	0.870284
plate5.E02	W02D3.3	mec-6	0.745675	0
plate5.E03	W02D3.4	W02D3.4	0.987203	0.908785
plate5.E04	W02D3.5	lbp-6	0.903935	2.78e-06
plate5.E05	W02D3.6	ant-1.2	0.698855	0
plate5.E06	W02D3.7	lbp-5	0.743411	0
plate5.E07	W02D3.9	unc-37	0.6663	0
plate5.E08	F08B6.2	gpc-2	0.98664	0.900963
plate5.E09	C37A2.4	cye-1	0.946268	0.0540069
plate5.E10	C37A2.6	C37A2.6	0.943165	0.0341913
plate5.E11	C37A2.7	C37A2.7	0.77519	0
plate5.F01	E02D9.1	E02D9.1	0.988866	0.9269
plate5.F02	K02F2.1	dpf-3	0.940265	0.0215214
plate5.F03	K02F2.2	ahcy-1	0.917396	0.000190823
plate5.F04	K02F2.3	teg-4	0.859177	3.63e-13
plate5.F05	K02F2.6	ser-3	0.897523	3.82e-06
plate5.F06	T21G5.1	T21G5.1	0.851914	5.55e-15
plate5.F07	T21G5.3	glh-1	0.782288	0
plate5.F08	T21G5.5	asd-2	0.750436	0
plate5.F09	C48B6.2	C48B6.2	0.87102	1.03e-11
plate5.F10	C48B6.6	smg-1	0.949186	0.0809656
plate5.F11	C48B6.8	bbs-9	0.738981	0
plate5.G01	T10B11.1	pcbd-1	0.831278	0
plate5.G02	T10B11.2	T10B11.2	0.966569	0.43454
plate5.G03	T10B11.6	T10B11.6	0.966035	0.419776
plate5.G04	C30F12.1	C30F12.1	0.689026	0
plate5.G05	C30F12.2	C30F12.2	0.950018	0.0899321
plate5.G06	C30F12.6	nmur-4	0.821949	0
plate5.G07	C30F12.7	idhg-2	0.943279	0.0347227
plate5.G08	H06O01.1	pdi-3	0.783403	0
plate5.G09	H06O01.2	chd-1	0.947036	0.0605141
plate5.G10	H06O01.3	ctg-1	0.890972	1.76e-07
plate5.G11	F15C11.1	sem-4	0.939621	0.0190092
plate5.H01	F15C11.2	ubql-1	0.854068	2.89e-15
plate5.H02	W01A8.2	W01A8.2	0.908525	1.59e-05
plate5.H03	W01A8.4	nuo-6	0.685216	0
plate5.H04	W01A8.6	W01A8.6	0.756916	0
plate5.H05	F22D6.1	kin-14	0.904284	4.57e-06
plate5.H06	F22D6.2	F22D6.2	0.900687	7.62e-07
plate5.H07	F22D6.3	nars-1	1.06308	0.0118305
plate5.H08	F22D6.4	nduf-6	0.794223	0
plate5.H09	F22D6.5	prpf-4	0.909342	1.91e-05
plate5.H10	F22D6.10	col-60	0.928823	0.00230438
plate5.H11	F22D6.11	gly-18	0.91201	3.92e-05
plate6.A01	F22D6.12	gly-19	0.859614	1.73e-14
plate6.A02	K10D3.1	glr-3	0.948997	0.0759228
plate6.A03	K10D3.3	taf-11.2	1.03022	0.523278
plate6.A04	K10D3.4	K10D3.4	0.881558	2.79e-10
plate6.A05	H37N21.1	hpo-11	0.92063	0.000335085
plate6.A06	K07G5.1	crml-1	0.867719	1.37e-12
plate6.A07	K07G5.2	xpa-1	0.944863	0.0415313
plate6.A08	K07G5.3	mks-6	0.754045	0
plate6.A09	M05B5.4	M05B5.4	0.949165	0.0770896
plate6.A10	M05B5.5	hlh-2	0.937993	0.0131649
plate6.A11	C01H6.1	col-61	0.83551	0
plate6.B01	C01H6.4	C01H6.4	0.971656	0.577278
plate6.B02	C01H6.5	nhr-23	0.824805	0
plate6.B03	C01H6.6	cnnm-4	0.73749	0
plate6.B04	C01H6.7	swsn-9	0.902139	2.16e-06
plate6.B05	C01H6.9	hasp-1	0.950482	0.0916743
plate6.B06	R06C7.3	dhp-1	0.765948	0
plate6.B07	R06C7.5	adsl-1	0.686959	0
plate6.B08	R06C7.6	R06C7.6	0.739383	0
plate6.B09	R06C7.7	lin-61	0.868244	1.54e-12
plate6.B10	R06C7.8	bub-1	0.96856	0.487654
plate6.B11	R06C7.10	myo-1	0.813388	0
plate6.C01	F21C3.1	twk-1	0.957962	0.213017
plate6.C02	F21C3.2	tyr-3	0.931901	0.00418318
plate6.C03	F21C3.3	hint-1	0.848263	2e-15
plate6.C04	F21C3.5	pfd-6	0.699407	0
plate6.C05	F13G3.1	ztf-2	0.794733	0
plate6.C06	F13G3.4	dylt-1	0.896437	1.18e-07
plate6.C07	F13G3.5	ttx-7	0.924961	0.000917685
plate6.C08	F13G3.6	F13G3.6	0.884077	3.59e-09
plate6.C09	F13G3.7	F13G3.7	0.880897	2.07e-10
plate6.C10	F13G3.9	mif-3	0.8669	2.88e-13
plate6.C11	F13G3.10	F13G3.10	0.926204	0.00125192
plate6.D01	F52A8.5	F52A8.5	0.981959	0.829253
plate6.D02	F52A8.6	F52A8.6	0.932257	0.00461117
plate6.D03	F07A5.3	scav-6	0.909605	1.37e-05
plate6.D04	F07A5.7	unc-15	1.04396	0.174114
plate6.D05	C15A11.1	col-35	0.989396	0.933123
plate6.D06	C15A11.5	col-7	0.737047	0
plate6.D07	C15A11.6	col-62	0.968435	0.484398
plate6.D08	ZK524.2	unc-13	0.879836	7.9e-10
plate6.D09	T28F4.2	asic-2	0.871856	7.42e-12
plate6.D10	C26C6.1	pbrm-1	0.908623	1.03e-05
plate6.D11	C26C6.2	goa-1	0.834403	0
plate6.E01	C26C6.5	dcp-66	0.981993	0.828864
plate6.E02	C26C6.6	C26C6.6	0.881325	5.49e-10
plate6.E03	T25G3.1	T25G3.1	0.943505	0.0337571
plate6.E04	T25G3.3	T25G3.3	1.02724	0.608811
plate6.E05	T25G3.4	T25G3.4	0.898714	3.05e-07
plate6.E06	D2030.1	mans-1	0.912846	4.16e-05
plate6.E07	D2030.2	D2030.2	0.968647	0.490339
plate6.E08	D2030.4	D2030.4	0.782978	0
plate6.E09	D2030.5	mce-1	0.834333	0
plate6.E10	D2030.6	prg-1	1.01928	0.803811
plate6.E11	D2030.8	D2030.8	0.833623	0
plate6.F01	D2030.9	wdr-23	0.948959	0.0758808
plate6.F02	F29D11.1	lrp-1	0.69111	0
plate6.F03	F26A3.1	F26A3.1	0.980151	0.79237
plate6.F04	F26A3.2	ncbp-2	0.755905	0
plate6.F05	F26A3.3	ego-1	0.977654	0.736603
plate6.F06	F26A3.4	F26A3.4	0.930618	0.00342927
plate6.F07	F26A3.7	F26A3.7	0.976	0.696037
plate6.F08	T23G11.2	gna-2	0.99661	0.978763
plate6.F09	T23G11.3	gld-1	0.789949	0
plate6.F10	T23G11.4	T23G11.4	0.934647	0.00726382
plate6.F11	T23G11.5	rlbp-1	0.915434	7.38e-05
plate6.G01	T23G11.6	lron-9	0.930396	0.00311167
plate6.G02	T23G11.7	T23G11.7	0.981756	0.82491
plate6.G03	T23G11.8	T23G11.8	0.733476	0
plate6.G04	F27D4.1	F27D4.1	0.932732	0.00480371
plate6.G05	F27D4.4	F27D4.4	0.747828	0
plate6.G06	F27D4.5	tag-173	0.931602	0.00382178
plate6.G07	ZK1014.1	nsf-1	1.00686	0.961697
plate6.G08	H15N14.1	nsf-1	0.96938	0.511562
plate6.G09	D2005.3	D2005.3	0.912571	2.77e-05
plate6.G10	D2005.5	drh-3	0.948434	0.0697244
plate6.G11	F30F8.2	glna-3	0.936361	0.0104332
plate6.H01	F30F8.7	F30F8.7	0.923291	0.000650497
plate6.H02	F30F8.8	taf-5	0.846328	0
plate6.H03	R11A5.1	apb-3	0.907853	1.18e-05
plate6.H04	R11A5.4	pck-2	0.84283	0
plate6.H05	R11A5.7	suro-1	0.830182	0
plate6.H06	F55D12.2	F55D12.2	0.949482	0.0800838
plate6.H07	F55D12.4	unc-55	0.975824	0.69226
plate6.H08	F20G4.1	smgl-1	0.775897	0
plate6.H09	F20G4.3	nmy-2	0.721318	0
plate6.H10	T22C1.6	T22C1.6	0.931364	0.0038167
plate6.H11	T22C1.7	jph-1	0.743471	0
plate7.A02	T22C1.10	rbg-2	1.0947	0.000838089
plate7.A03	C54G4.1	rskn-2	1.1401	1.61e-08
plate7.A04	C54G4.4	C54G4.4	1.14489	2.48e-09
plate7.A05	C54G4.6	dod-18	0.7559	0
plate7.A06	C54G4.7	dod-18	1.09994	0.000342655
plate7.A07	C54G4.8	cyc-1	1.07956	0.0106199
plate7.A08	K04G2.1	iftb-1	1.11562	8.88e-06
plate7.A09	K04G2.2	aho-3	1.22433	0
plate7.A10	K04G2.5	ath-1	1.12915	2.78e-07
plate7.A11	K04G2.6	vacl-14	1.15896	1.69e-11
plate7.B01	K04G2.8	apr-1	1.07972	0.0100148
plate7.B02	F18C12.1	che-3	1.12903	3.49e-07
plate7.B03	F18C12.2	rme-8	0.803948	0
plate7.B04	F18C12.3	F18C12.3	1.12416	2.08e-06
plate7.B05	C09H6.1	spr-4	0.940537	0.117461
plate7.B06	C09H6.2	lin-10	1.1222	2.04e-06
plate7.B07	C09H6.3	mau-2	1.06121	0.0990893
plate7.B08	T28B8.5	del-4	1.05807	0.133485
plate7.B09	F08A10.1	kcnl-2	1.09246	0.00113317
plate7.B10	T02E1.4	dhs-3	1.06326	0.0801439
plate7.B11	ZK265.1	kri-1	0.827237	8.52e-14
plate7.C01	ZK265.4	ceh-8	1.09237	0.00125714
plate7.C02	ZK265.5	fitm-2	0.962686	0.532146
plate7.C03	ZK265.6	ZK265.6	1.08048	0.00876709
plate7.C04	T01G9.2	T01G9.2	1.09173	0.00131962
plate7.C05	T01G9.4	npp-2	0.790058	0
plate7.C07	T01G9.6	kin-10	1.07011	0.0370266
plate7.C08	F52B5.1	abts-1	1.00611	0.971557
plate7.C09	F52B5.3	F52B5.3	1.03035	0.686862
plate7.C10	F52B5.6	rpl-25.2	0.932565	0.0510658
plate7.C11	C34B7.1	mys-4	1.07435	0.0214859
plate7.D01	C34B7.2	C34B7.2	1.03238	0.642898
plate7.D02	C34B7.3	cyp-36A1	1.09553	0.000700655
plate7.D03	F16D3.1	tba-5	1.07393	0.0230382
plate7.D04	F16D3.4	tbcd-1	0.973905	0.768084
plate7.D05	F16D3.7	ser-5	1.04641	0.328582
plate7.D06	T19A6.2	ngp-1	0.809125	2.22e-16
plate7.D07	T19A6.3	T19A6.3	0.829037	9.35e-14
plate7.D08	F02E9.4	sin-3	1.08798	0.00278351
plate7.D10	F02E9.8	dpt-1	1.1715	8.82e-14
plate7.D11	F10D11.1	sod-2	1.05931	0.119219
plate7.E01	F10D11.6	F10D11.6	1.10844	5.16e-05
plate7.E02	D1081.2	unc-120	1.06829	0.0458972
plate7.E03	D1081.8	cdc-5L	1.03842	0.506797
plate7.E04	K02B12.1	ceh-6	1.14837	1.49e-09
plate7.E05	K02B12.3	sec-12	1.03604	0.561624
plate7.E06	K02B12.5	K02B12.5	1.10254	0.000177154
plate7.E07	K02B12.7	K02B12.7	0.957338	0.410211
plate7.E08	T01H8.1	rskn-1	0.827816	4.59e-13
plate7.E09	T01H8.2	T01H8.2	1.05565	0.165125
plate7.E10	T01H8.5	gon-2	1.00899	0.958899
plate7.E11	R05D11.1	daf-8	0.95963	0.46139
plate7.F01	R05D11.3	ran-4	1.10004	0.000355269
plate7.F02	R05D11.4	R05D11.4	1.09068	0.00161978
plate7.F03	R05D11.7	snrp-27	1.02388	0.804713
plate7.F04	F43G9.1	idha-1	1.07288	0.0257673
plate7.F05	F43G9.2	lmd-1	1.21763	0
plate7.F06	F43G9.3	slc-25A42	1.09683	0.00054073
plate7.F07	F43G9.5	cfim-1	1.18293	8.55e-14
plate7.F08	F43G9.6	fer-1	0.761388	0
plate7.F09	F43G9.9	cpn-1	1.08714	0.00310829
plate7.F10	F43G9.10	mfap-1	0.996843	0.981231
plate7.F11	F43G9.11	ces-1	0.841864	1.06e-11
plate7.G01	F43G9.12	F43G9.12	1.18191	3.66e-15
plate7.G02	VF39H2L.1	syx-17	1.02963	0.700151
plate7.G03	F39H2.1	mrt-1	1.27911	0
plate7.G04	F39H2.3	F39H2.3	1.08265	0.00646304
plate7.G05	K07A12.1	K07A12.1	1.04659	0.324484
plate7.G06	K07A12.3	asg-1	0.982007	0.886641
plate7.G07	K07A12.4	K07A12.4	1.10837	4.27e-05
plate7.G08	F39H11.1	F39H11.1	1.09135	0.00160575
plate7.G09	F39H11.2	tlf-1	1.09998	0.000313829
plate7.G10	F39H11.3	cdk-8	1.10843	4.13e-05
plate7.G11	F39H11.5	pbs-7	1.02819	0.7286
plate7.H01	C36B1.1	cle-1	1.10245	0.00017727
plate7.H02	C36B1.3	rpb-3	0.64893	0
plate7.H03	C36B1.4	pas-4	1.09235	0.00128251
plate7.H04	C36B1.5	prp-4	1.05537	0.169272
plate7.H05	C36B1.7	dhfr-1	0.823891	2.76e-14
plate7.H06	C36B1.12	imp-1	1.06865	0.044223
plate7.H07	DY3.1	tin-13	1.01436	0.921523
plate7.H08	DY3.2	lmn-1	1.2792	0
plate7.H09	DY3.3	hlh-16	1.0062	0.971067
plate7.H10	DY3.5	pqn-26	1.04029	0.463806
plate8.A01	F36A2.2	F36A2.2	1.17828	0
plate8.A02	F36A2.4	twk-30	1.15857	2.78e-13
plate8.A03	F36A2.6	rps-15	0.989342	0.939582
plate8.A05	F36A2.9	F36A2.9	1.09767	0.000117627
plate8.A06	F36A2.13	ubr-5	1.08687	0.00106084
plate8.A07	F29D10.2	F29D10.2	1.12185	1.06e-07
plate8.A08	F29D10.4	hum-1	0.959404	0.377922
plate8.A09	F55H12.3	F55H12.3	1.12209	1.94e-07
plate8.A10	T08G11.1	T08G11.1	1.20314	0
plate8.A11	T08G11.3	T08G11.3	1.00039	0.985896
plate8.B02	T08G11.5	unc-29	1.03792	0.443226
plate8.B03	F53B6.2	madd-4	1.06657	0.029473
plate8.B05	F32H2.4	thoc-3	1.13576	1.73e-09
plate8.B06	F32H2.5	fasn-1	1.11006	7.01e-06
plate8.B07	F36F2.1	F36F2.1	1.08876	0.000628117
plate8.B08	F36F2.3	rbpl-1	1.181	4.44e-16
plate8.B09	F36F2.5	tax-2	1.06828	0.0238511
plate8.B10	C31H5.3	acr-19	1.14392	5.64e-11
plate8.C01	W06D4.4	prmt-7	0.950037	0.188685
plate8.C02	W06D4.5	snx-3	1.02437	0.756439
plate8.C03	W06D4.6	rad-54	0.956595	0.31536
plate8.C05	W10D5.3	gei-17	0.932303	0.0257947
plate8.C06	ZK858.1	gld-4	1.12408	3.3e-08
plate8.C07	ZK858.4	mel-26	1.08602	0.00136286
plate8.C08	ZK858.6	ZK858.6	0.81471	0
plate8.C09	ZK858.7	ZK858.7	0.789489	0
plate8.C10	F25H5.1	lim-9	1.26308	0
plate8.C11	F25H5.3	pyk-1	1.03179	0.592592
plate8.D01	F25H5.4	eef-2	0.94931	0.177485
plate8.D03	F25H5.6	mrpl-54	0.759256	0
plate8.D04	C45G3.1	aspm-1	0.807393	0
plate8.D05	C45G3.3	C45G3.3	1.12442	6.67e-08
plate8.D06	VF36H2L.1	aph-1	1.09395	0.00028131
plate8.D07	F36H2.1	tat-5	1.03737	0.455773
plate8.D08	F36H2.2	ent-6	1.10567	1.49e-05
plate8.D09	F14B4.1	F14B4.1	1.31843	0
plate8.D11	F14B4.3	rpoa-2	1.19271	0
plate8.E01	F26H9.4	nmat-2	0.751458	0
plate8.E02	F26H9.6	rab-5	0.757474	0
plate8.E04	C12C8.1	hsp-70	0.881083	3.68e-07
plate8.E05	C12C8.2	cbl-1	0.826643	8.88e-16
plate8.E06	C12C8.3	lin-41	1.05879	0.0786213
plate8.E07	M04C9.1	M04C9.1	0.910292	0.000624644
plate8.E08	M04C9.2	M04C9.2	0.857926	1.11e-10
plate8.E09	M04C9.3	M04C9.3	1.1	6.7e-05
plate8.E10	M04C9.5	dyf-5	1.16355	2.93e-14
plate8.F01	F16A11.1	F16A11.1	0.725775	0
plate8.F03	C17E4.3	marc-3	0.818651	0
plate8.F04	C17E4.5	pabp-2	0.984975	0.899452
plate8.F05	C17E4.6	C17E4.6	0.774332	0
plate8.F06	C17E4.9	nkb-1	1.11457	7.33e-06
plate8.F07	C17E4.11	mec-8	1.08237	0.00241956
plate8.F08	F46A9.3	twk-29	0.98871	0.934474
plate8.F09	F46A9.4	skr-2	1.14747	1.33e-11
plate8.F10	F46A9.5	skr-1	1.2092	0
plate8.F11	F46A9.6	mec-8	0.844106	3.75e-13
plate8.G01	F30A10.1	calm-1	0.817497	0
plate8.G02	F30A10.3	F30A10.3	0.85404	4.56e-11
plate8.G03	F30A10.4	F30A10.4	1.06783	0.0254944
plate8.G04	F30A10.5	stl-1	0.873103	5.66e-08
plate8.G05	F30A10.6	sac-1	0.798752	0
plate8.G06	F30A10.8	stn-1	1.09446	0.000225275
plate8.G08	F30A10.10	usp-48	1.03029	0.628086
plate8.G09	C41G7.1	smn-1	0.8011	0
plate8.G10	C41G7.2	klp-16	0.854022	9.28e-10
plate8.G11	C41G7.5	ahr-1	0.848605	1.49e-12
plate8.H02	C36F7.4	rig-5	1.03277	0.568709
plate8.H03	F42H11.2	lem-3	0.802797	0
plate8.H05	K07A1.7	cri-1	1.12546	8.01e-08
plate8.H06	K07A1.8	ile-1	1.14529	5.04e-11
plate8.H07	K07A1.9	K07A1.9	1.29312	0
plate8.H08	K07A1.11	rba-1	1.2895	0
plate8.H09	K07A1.12	lin-53	1.28596	0
plate8.H10	T05F1.1	nra-2	0.772309	0
plate8.H11	T05F1.3	rps-19	0.831176	7.22e-15
plate9.A02	T05F1.8	T05F1.8	0.803454	0
plate9.A03	T05F1.10	dhs-4	0.945006	0.113526
plate9.A04	T05F1.11	T05F1.11	1.03107	0.607402
plate9.A05	C03D6.3	cel-1	1.01653	0.883048
plate9.A06	C03D6.4	npp-14	1.03939	0.402972
plate9.A07	C03D6.5	asfl-1	1.02105	0.816757
plate9.A08	C03D6.8	rpl-24.2	1.07964	0.00384865
plate9.A09	C04F12.3	ikb-1	0.834731	9.77e-15
plate9.A10	C04F12.4	rpl-14	0.870047	6.69e-09
plate9.A11	C04F12.8	C04F12.8	1.07016	0.0165685
plate9.B01	C04F12.9	rnh-1.3	1.02994	0.634659
plate9.B02	C04F12.10	fce-1	0.889724	3.05e-06
plate9.B03	C16C2.1	ceh-5	1.06381	0.0405816
plate9.B04	C16C2.2	eat-16	1.08184	0.00246083
plate9.B05	C16C2.3	ocrl-1	0.958298	0.348571
plate9.B06	C16C2.4	C16C2.4	0.888091	2.27e-06
plate9.B07	K02A11.1	gfi-2	0.864606	8.55e-10
plate9.B08	K02A11.3	K02A11.3	1.04915	0.19899
plate9.B09	F26E4.3	F26E4.3	0.950931	0.199033
plate9.B10	F26E4.7	F26E4.7	1.09788	0.000101328
plate9.B11	F26E4.8	tba-1	1.09081	0.00037498
plate9.C01	F26E4.9	cco-1	1.06059	0.061102
plate9.C03	F26E4.11	hrdl-1	1.0851	0.00144903
plate9.C04	F26E4.12	gpx-1	0.907753	0.000268323
plate9.C05	F35C12.2	ncx-4	0.843748	1.68e-13
plate9.C06	K10C3.2	ensa-1	1.01495	0.900796
plate9.C07	K10C3.3	zig-1	1.05329	0.13504
plate9.C08	K10C3.4	K10C3.4	0.711691	0
plate9.C09	K10C3.6	nhr-49	1.02356	0.771989
plate9.C10	T23H4.2	nhr-69	1.00287	0.979883
plate9.C11	T23H4.3	nas-5	0.971106	0.658515
plate9.D01	F52F12.1	2001-10-01	0.947884	0.150548
plate9.D02	F52F12.2	col-64	1.09735	0.000119253
plate9.D03	F52F12.3	mom-4	1.10731	7.83e-06
plate9.D04	F52F12.4	lsl-1	0.925941	0.00912793
plate9.D06	T24D1.1	sqv-5	1.06878	0.0204088
plate9.D07	T24D1.4	tag-179	1.08601	0.00114195
plate9.D08	T23D8.1	mom-5	1.12344	1.75e-07
plate9.D09	T23D8.3	T23D8.3	1.02775	0.684701
plate9.D10	T23D8.5	his-67	1.10981	5.26e-06
plate9.D11	T23D8.6	his-68	0.922914	0.00545268
plate9.E01	T23D8.8	cfi-1	1.01808	0.862364
plate9.E02	C03C11.2	fog-3	0.961513	0.424931
plate9.E03	F10G8.3	rae-1	0.923995	0.00661324
plate9.E04	F10G8.5	ncs-2	1.04227	0.335288
plate9.E05	F10G8.6	nubp-1	0.986711	0.917882
plate9.E07	F10G8.9	F10G8.9	0.667274	0
plate9.E08	B0379.4	scpl-1	1.06362	0.0418337
plate9.E09	Y106G6D.3	Y106G6D.3	0.951291	0.205457
plate9.E10	Y106G6D.7	Y106G6D.7	0.98468	0.896498
plate9.E11	C25A1.1	C25A1.1	0.971256	0.66172
plate9.F01	C25A1.3	tag-72	0.995884	0.975627
plate9.F02	C25A1.4	C25A1.4	1.0897	0.000534711
plate9.F03	C25A1.5	C25A1.5	0.938271	0.0530366
plate9.F04	C25A1.6	nola-3	0.976717	0.776669
plate9.F05	C25A1.7	iars-2	0.890832	4.69e-06
plate9.F06	C25A1.9	rsa-1	0.954781	0.272051
plate9.F07	C25A1.10	dao-5	0.667049	0
plate9.F08	C25A1.11	aha-1	0.923093	0.00577196
plate9.F10	Y106G6E.4	Y106G6E.4	1.13835	6.55e-10
plate9.F11	Y106G6E.6	csnk-1	0.934305	0.0315493
plate9.G02	T20F10.1	wts-1	0.990928	0.951528
plate9.G03	T20F10.3	T20F10.3	0.899315	5.56e-05
plate9.G04	Y106G6G.2	Y106G6G.2	0.946356	0.130456
plate9.G05	ZC434.2	rps-7	1.04014	0.385773
plate9.G07	ZC434.9	ZC434.9	0.982718	0.872831
plate9.G08	F45H11.1	sptf-1	1.05101	0.168201
plate9.G11	F25D7.1	cup-2	1.11324	1.54e-06
plate9.H01	F25D7.2	tag-353	0.981932	0.86191
plate9.H02	F25D7.3	blmp-1	0.740677	0
plate9.H03	F25D7.4	maph-1.2	0.952004	0.218566
plate9.H04	Y106G6H.2	pab-1	1.03392	0.537859
plate9.H05	Y106G6H.3	rpl-30	0.943339	0.0950549
plate9.H06	Y106G6H.5	Y106G6H.5	1.11172	2.02e-06
plate9.H07	Y106G6H.7	sec-8	0.761043	0
plate9.H08	Y106G6H.8	Y106G6H.8	0.880873	1.82e-07
plate9.H09	Y106G6H.14	Y106G6H.14	1.07114	0.0140688
plate9.H10	Y106G6H.15	ska-1	1.07273	0.0111049
