# Supplementary material for: Combined flow cytometry and high-throughput image analysis for the study of essential genes in Caenorhabditis elegans
Source: BMC Biol. 2018 Mar 29;16:36. doi: 10.1186/s12915-018-0496-5 (PMC5875015; doi:10.1186/s12915-018-0496-5)
Supplement: Supplementary file 8 — Breakdown of image analysis protocol for green and red images. (XLSX 34 kb) [file 12915_2018_496_MOESM8_ESM.xlsx]

## Sheet: Sheet1
Protocol	5FEB2017_GreenHead_Mito_noFFC_protocol
Target Sets
	Well_FITC
	Acceptance Criteria	None set
	Channel FITC-FITC
	Preprocessing	Run Preprocess Macro	Channel 2 to 6 Information Equilization, then 6 to 6 Histogram Equilization, Smooth
	Segmentation	Intensity Segmentation	Min threshold 0, max threshold 2758.74 (of transformed image in channel 6)
	Postprocessing	Sieve (Binary)	Keep targets with an area > than 9999994 um2
		Fill Holes
		Erosion (Binary)	Kernel size 11
		Dilation	Kernel size 9
		Erosion (Binary)	Kernel size 43		Binary Mask copied to channel 7
		Run Postprocess Macro	Channel 7 to Channel 8 Invert
	Measures	No measures
	Brightfield seg worms
	Acceptance Criteria	Form Factor]<0.6&&[Max chord - curved]>300&&([Max chord - straight]/[Max chord - curved])<0.9&&[Fiber Length]<1600
	Channel TL-Brightfield-DAPI
	Preprocessing	Run Preprocess Macro	Channel 1 to 9, Detail Extractor (Gain=1, Kernel=99) then 9 to 9 Smooth (9x9 kernels), Maximise Contrast, Inversion
	Segmentation	Vesicle Segmentation	min Granule Size 1um, max Granule size 30um, number of scales 10, sensitivity 50, sensitivity range 1.70
			(of transformed image in channel 9)
	Postprocessing	Sieve (Binary)	keep targets with an area > than 4999.999 um2
		Dilation (Binary)	Kernel size 5
		Erosion (Binary)	kernel size 9
		Sieve (Binary)	keep targets with an area > than 4999.998 um2
		Dilation (Binary)	Kernel size 5		Binary Mask copied to channel 10
	Measures	No measures
	Worms-Well Edge
	Acceptance Criteria	None applied
	Channel FITC-FITC
	Preprocessing	Run Preprocess Macro	Subtraction Channel 10 - Channel 8 to Channel 11
	Segmentation	Intensity Segmentation	Min threshold 1, Max threshold 4095 (of binary Image in channel 11)
	Postprocessing	Sieve (Binary)	Keep targets with an area < than 59999.96 um2
		Sieve (Binary)	Keep targets with an area > than 4999.99 um2		Binary Mask copied to channel 12
	Measures	No measures
	Green Head
	Acceptance Criteria	[Area]<6200&&[SD - Levels]>200
	Channel FITC-FITC
	Preprocessing	None applied
	Segmentation	Vesicle Segmentation	Min Granule Size 1um, max Granule size 30um, number of scales 2, sensitivity 56
	Postprocessing	Dilation (Binary)	Kernel size 3
		Sieve (Binary)	Keep targets with an area > than 449.99 um2
		Erosion (Binary)	Kernel size 3		Binary Mask copied to channel 13
	Measures	No measures
	Worm-Green Head
	Acceptance Criteria	None set
	Channel FITC-FITC
	Preprocessing	Run Preprocess Macro	Subraction channel 12 - channel 13 to channel 14
	Segmentation	Intensity Segmentation	Min threshold 1, Max threshold 4095 (of binary image in channel 14)
	Postprocessing	None applied
	Measures	No measures
	Final Worm Mask
	Acceptance Criteria	Density Levels < 3000
	Channel Cy5-Cy5
	Preprocessing	Run Preprocess Macro	Channel 12*1
	Segmentation	Intensity Segmentation	Min threshold 1, Max threshold 4095 (of binary image in channel 12)
	Postprocessing	None applied
	Measures	No measures
	Dilated Worm
	Acceptance Criteria	Fiber Length <1600
	Channel Cy5-Cy5
	Preprocessing	Run Preprocess Macro	Channel 12*1
	Segmentation	Intensity Segmentation	Min threshold 1, Max threshold 4095 (of binary image in channel 12)
	Postprocessing	Clump Breaking	Using second segmentation Final Worm Mask, include secondary targets Radius 6
	Measures	No measures
Target Linking	Target set Dil_Worm_Worm	One to One
		Primary target set	Dilated Worm
		Secondary target set	Final Worm Mask
		Output target set	Dil_Worm_Worm
		Overlap criteria	Secondary target is 100% witin primary target
	Target set Dil Worm_Worm-Head	One to Many
		Primary target set	Dilated Worm
		Secondary target set	Worm-Green Head
		Output target set	Dil Worm_Worm-Head
		Overlap criteria	Any intersection
	Target set Bkgd_ Worm_Head	Composed One to One Link
		Primary target set	Dil_Worm_Worm
		Secondary target set	Dil Worm_Worm-Head
		Output target set	Bkgd_Worm_Head
		Overlap criteria	Any intersection
Measures	Target set Bkgd_Worm_Head
	Measure	From Image	Statistical Function	Equation
	Int Worm FITC	FITC-FITC (Ch2)		[Dens - Levels<\Bkgd_Worm_Head\Final Worm Mask>]
	Int Bkgd FITC	FITC-FITC (Ch2)		([DxA<\Bkgd_Worm_Head\Dilated Worm>] - [DxA<\Bkgd_Worm_Head\Final Worm Mask>]) / ([Area<\Bkgd_Worm_Head\Dilated Worm>] - [Area<\Bkgd_Worm_Head\Final Worm Mask>])
	Int Worm-Bkgd FITC	FITC-FITC (Ch2)		[Int Worm FITC] - [Int Bkgd FITC]
	Ratio Int Worm/Bkgd FITC	FITC-FITC (Ch2)		[Int Worm FITC] / [Int Bkgd FITC]
	Green Head ID	FITC-FITC (Ch2)		100-(([Area<\Bkgd_Worm_Head\Sum:Worm-Green Head>] / [Area<\Bkgd_Worm_Head\Final Worm Mask>]) * 100)
	Int Worm Red	Cy5-Cy5 (Ch3)		[Dens - Levels<\Bkgd_Worm_Head\Final Worm Mask>]
	Int Bkgd Red	Cy5-Cy5 (Ch3)		([DxA<\Bkgd_Worm_Head\Dilated Worm>] - [DxA<\Bkgd_Worm_Head\Final Worm Mask>]) / ([Area<\Bkgd_Worm_Head\Dilated Worm>] - [Area<\Bkgd_Worm_Head\Final Worm Mask>])
	Int Worm-Bkgd Red	Cy5-Cy5 (Ch3)		[Int Worm Red] - [Int Bkgd Red]
	Ratio Int Worm/Bkgd Red	Cy5-Cy5 (Ch3)		[Int Worm Red] / [Int Bkgd Red]
	Int Worm Brightfield	TL-Brightfield-DAPI (Ch1)		[Dens - Levels<\Bkgd_Worm_Head\Final Worm Mask>]
	Int Bkgd Brightfield	TL-Brightfield-DAPI (Ch1)		([DxA<\Bkgd_Worm_Head\Dilated Worm>] - [DxA<\Bkgd_Worm_Head\Final Worm Mask>]) / ([Area<\Bkgd_Worm_Head\Dilated Worm>] - [Area<\Bkgd_Worm_Head\Final Worm Mask>])
	Ratio Int Worm/Bkgd Brightfield	TL-Brightfield-DAPI (Ch1)		[Int Worm Brightfield] / [Int Bkgd Brightfield]
	Length Worm	TL-Brightfield-DAPI (Ch1)		[Length<\Bkgd_Worm_Head\Final Worm Mask>]
	Fiber Length Worm	TL-Brightfield-DAPI (Ch1)		[Fiber Length<\Bkgd_Worm_Head\Final Worm Mask>]
	Ratio Length/Fiber Length Worm	TL-Brightfield-DAPI (Ch1)		[Length Worm] / [Fiber Length Worm]
	Max Straight Chord Worm	TL-Brightfield-DAPI (Ch1)		[Max chord - straight<\Bkgd_Worm_Head\Final Worm Mask>]
	Max Curved Chord Worm	TL-Brightfield-DAPI (Ch1)		[Max chord - curved<\Bkgd_Worm_Head\Final Worm Mask>]
	Ratio Straight/Curved Chord Worm	TL-Brightfield-DAPI (Ch1)		[Max Straight Chord Worm] / [Max Curved Chord Worm]
	Area Worm	TL-Brightfield-DAPI (Ch1)		[Area<\Bkgd_Worm_Head\Final Worm Mask>]
	Form Factor Worm	TL-Brightfield-DAPI (Ch1)		[Form Factor<\Bkgd_Worm_Head\Final Worm Mask>]
	X Pos Worm	TL-Brightfield-DAPI (Ch1)		[Pos X<\Bkgd_Worm_Head\Final Worm Mask>]
	Y Pos Worm	TL-Brightfield-DAPI (Ch1)		[Pos Y<\Bkgd_Worm_Head\Final Worm Mask>]
	Count All Worms	TL-Brightfield-DAPI (Ch1)	Count	[Count<\Bkgd_Worm_Head\Final Worm Mask>]
	Count Worms wt Green Head	FITC-FITC (Ch2)	Sum	[Green Head ID]>2
	Measure Definitions
	Dens - Levels	Mean gray level value of the pixels contained within the target outline. Gray levels is an intensity scale, where black = 0 and white = 4095 (12-bit image).
	DxA	Density (in current density unit) multiplied by area of the target (in current spatial unit).
	Standard Deviation	A standard deviation (SD) of pixel densities, which measures the pixel density variation within the target, may also be reported. SD values are available for any density unit.
	Area	Area of a target.
	Length	Maximum distance across a target. Boundaries may be crossed.
	Form Factor	Estimate of circularity, expressed as a value between 0 and 1 (1 equals a perfect circle). Perimeter^2/4*TT*Area
	Max Chord-straight	This is the maximum straight-line distance across a target, without crossing a boundary.
	Max Chord-curved	Maximum center line through target.
	Pos X	Position along the X-axis. Value corresponds to the horizontal coordinate of the center of the mass of the target.
	Pos Y	Position along the Y-axis. Value corresponds to the vertical coordinate of the center of the mass of the target.
	Fiber length	Total length within a single fibrous shape.
